# Supplementary material for: 2-(1H-1,2,3-Benzotriazol-1-yl)-1-(4-ethyl­benzo­yl)ethyl 2,4-dichloro­benzoate
Source: Acta Crystallogr Sect E Struct Rep Online. 2008 Apr 30;64(Pt 5):o942. doi: 10.1107/S1600536808011951 (PMC2961193; doi:10.1107/S1600536808011951)
Supplement: Supplementary file 1 [file e-64-0o942-sup1.cif]

##############################################################################
###                                                                        ###
###        Electronic paper (Acta Crystallographica Section E)             ###
###                                                                        ###
##############################################################################
#                                                                            #
# This CIF contains the data in a paper accepted for publication in Acta     #
# Crystallographica Section E. It conforms to the requirements of Notes      #
# for Authors for Section E, and has been peer reviewed under the auspices   #
# of the IUCr Commission on Journals.                                        #
#                                                                            #
# Full details of the Crystallographic Information File format               #
# are given in the paper "The Crystallographic Information File (CIF):       #
# a New Standard Archive File for Crystallography" by S. R. Hall, F. H.      #
# Allen and I. D. Brown [Acta Cryst. (1991), A47, 655-685].                  #
#                                                                            #
# The current version of the core CIF dictionary is obtainable from          #
# ftp://ftp.iucr.org/pub/cif_core.dic. The current version number is 2.4.    #
#                                                                            #
# Software is freely available for graphical display of the structure(s) in  #
# this CIF.  For information consult the CIF home page http://www.iucr.org/  #
# cif/home.html                                                              #
#                                                                            #
# This file may be used for bona fide research purposes within the           #
# scientific community so long as proper attribution is given to the journal # 
# article from which it was obtained.                                        #
#                                                                            #
##############################################################################
                                             
data_global
_audit_creation_method     SHELXL-97
_journal_data_validation_number     ?
_journal_date_recd_electronic     2008-04-08
_journal_date_accepted     2008-04-25
_journal_name_full     'Acta Crystallographica, Section E'
_journal_year     2008
_journal_volume     64
_journal_issue      5
_journal_page_first     o942
_journal_page_last     o942
_journal_paper_category     QO
_journal_coeditor_code     LH2614
_publ_contact_author_name     ' wu-Lan Zeng'
_publ_contact_author_address
;MicroScale Science Institute,Department of Chemistry and Chemical Engineering
Weifang University
Weifang 261061
P. R. China
;
_publ_contact_author_email     wulanzeng@163.com
_publ_contact_author_fax     '86536 887 7561'
_publ_contact_author_phone     '86536 887 7561'
_publ_section_title
;
2-(1<i>H</i>-1,2,3-Benzotriazol-1-yl)-1-(4-ethylbenzoyl)ethyl
2,4-dichlorobenzoate
;
loop_
    _publ_author_name
    _publ_author_footnote
    _publ_author_address
    'Zeng, Wu-Lan' .
;
MicroScale Science Institute
Department of Chemistry and Chemical Engineering
Weifang University
Weifang 261061
People's Republic of China
;
data_I
_chemical_name_systematic
;
2-(1<i>H</i>-1,2,3-Benzotriazol-1-yl)-1-(4-ethylbenzoyl)ethyl
2,4-dichlorobenzoate
;
_chemical_name_common     ?
_chemical_formula_moiety     'C24 H19 Cl2 N3 O3'
_chemical_formula_sum     'C24 H19 Cl2 N3 O3'
_chemical_formula_iupac     'C24 H19 Cl2 N3 O3'
_chemical_formula_weight     468.32
_chemical_melting_point     ?
_symmetry_cell_setting     Triclinic
_symmetry_space_group_name_H-M     'P -1'
_symmetry_space_group_name_Hall     '-P 1'
loop_
    _symmetry_equiv_pos_as_xyz
    'x, y, z'
    '-x, -y, -z'
_cell_length_a     9.251(3)
_cell_length_b     10.904(4)
_cell_length_c     11.057(4)
_cell_angle_alpha     88.327(6)
_cell_angle_beta     86.442(6)
_cell_angle_gamma     83.304(5)
_cell_volume     1105.4(6)
_cell_formula_units_Z     2
_cell_measurement_reflns_used     3700
_cell_measurement_theta_min     1.85
_cell_measurement_theta_max     25.0
_cell_measurement_temperature     298(2)
_exptl_crystal_description     block
_exptl_crystal_colour     colorless
_exptl_crystal_size_max     0.20
_exptl_crystal_size_mid     0.20
_exptl_crystal_size_min     0.10
_exptl_crystal_density_diffrn     1.407
_exptl_crystal_density_meas     ?
_exptl_crystal_density_method     'not measured'
_exptl_crystal_F_000     484
_exptl_absorpt_coefficient_mu     0.326
_exptl_absorpt_correction_type     multi-scan
_exptl_absorpt_process_details     '(SADABS; Bruker, 1997)'
_exptl_absorpt_correction_T_min     0.9377
_exptl_absorpt_correction_T_max     0.9911
_exptl_special_details
;
;
_diffrn_ambient_temperature     298(2)
_diffrn_radiation_type     MoK\a
_diffrn_radiation_wavelength     0.71073
_diffrn_radiation_source     'fine-focus sealed tube'
_diffrn_radiation_monochromator     graphite
_diffrn_measurement_device_type     'Bruker SMART CCD area-detector'
_diffrn_measurement_method     '\f and \w'
_diffrn_detector_area_resol_mean     ?
_diffrn_reflns_number     5375
_diffrn_reflns_av_R_equivalents     0.0163
_diffrn_reflns_av_sigmaI/netI     0.0362
_diffrn_reflns_theta_min     1.85
_diffrn_reflns_theta_max     25.00
_diffrn_reflns_theta_full     25.00
_diffrn_measured_fraction_theta_max     0.988
_diffrn_measured_fraction_theta_full     0.988
_diffrn_reflns_limit_h_min     -7
_diffrn_reflns_limit_h_max     10
_diffrn_reflns_limit_k_min     -12
_diffrn_reflns_limit_k_max     12
_diffrn_reflns_limit_l_min     -10
_diffrn_reflns_limit_l_max     12
_diffrn_reflns_reduction_process     ?
_diffrn_standards_number     ?
_diffrn_standards_interval_count     ?
_diffrn_standards_interval_time     ?
_diffrn_standards_decay_%     ?
loop_
    _diffrn_standard_refln_index_h
    _diffrn_standard_refln_index_k
    _diffrn_standard_refln_index_l
    ? ? ?
_refine_special_details
;
Refinement of <i>F</i>^2^ against ALL reflections. The weighted <i>R</i>-factor
<i>wR</i> and goodness of fit <i>S</i> are based on <i>F</i>^2^, conventional
<i>R</i>-factors <i>R</i> are based on <i>F</i>, with <i>F</i> set to zero for
negative <i>F</i>^2^. The threshold expression of <i>F</i>^2^ >
\s(<i>F</i>^2^) is used only for calculating <i>R</i>-factors(gt) <i>etc</i>.
and is not relevant to the choice of reflections for refinement.
<i>R</i>-factors based on <i>F</i>^2^ are statistically about twice as large
as those based on <i>F</i>, and <i>R</i>- factors based on ALL data will be
even larger.
;
_reflns_number_total     3700
_reflns_number_gt     2701
_reflns_threshold_expression     I>2\s(I)
_refine_ls_structure_factor_coef     Fsqd
_refine_ls_matrix_type     full
_refine_ls_R_factor_all     0.0680
_refine_ls_R_factor_gt     0.0456
_refine_ls_wR_factor_gt     0.1086
_refine_ls_wR_factor_ref     0.1238
_refine_ls_goodness_of_fit_ref     1.029
_refine_ls_restrained_S_all     1.029
_refine_ls_number_reflns     3700
_refine_ls_number_parameters     289
_refine_ls_number_restraints     0
_refine_ls_hydrogen_treatment     constr
_refine_ls_weighting_scheme     calc
_refine_ls_weighting_details
         'calc w=1/[\s^2^(Fo^2^)+(0.0528P)^2^+0.3617P] where P=(Fo^2^+2Fc^2^)/3'
_atom_sites_solution_hydrogens     geom
_atom_sites_solution_primary     direct
_atom_sites_solution_secondary     difmap
_refine_ls_shift/su_max     0.000
_refine_ls_shift/su_mean     0.000
_refine_diff_density_max     0.261
_refine_diff_density_min     -0.339
_refine_ls_extinction_method     none
_refine_ls_extinction_coef     ?
loop_
    _atom_type_symbol
    _atom_type_description
    _atom_type_scat_dispersion_real
    _atom_type_scat_dispersion_imag
    _atom_type_scat_source
    'C' 'C' 0.0033 0.0016
                         'International Tables Vol C Tables 4.2.6.8 and 6.1.1.4'
    'H' 'H' 0.0000 0.0000
                         'International Tables Vol C Tables 4.2.6.8 and 6.1.1.4'
    'N' 'N' 0.0061 0.0033
                         'International Tables Vol C Tables 4.2.6.8 and 6.1.1.4'
    'O' 'O' 0.0106 0.0060
                         'International Tables Vol C Tables 4.2.6.8 and 6.1.1.4'
    'Cl' 'Cl' 0.1484 0.1585
                         'International Tables Vol C Tables 4.2.6.8 and 6.1.1.4'
_computing_data_collection     'SMART (Bruker, 1997)'
_computing_cell_refinement     'SAINT (Bruker, 1997)'
_computing_data_reduction     'SAINT (Bruker, 1997)'
_computing_structure_solution     'SHELXS97 (Sheldrick, 2008)'
_computing_structure_refinement     'SHELXL97 (Sheldrick, 2008)'
_computing_molecular_graphics     'PLATON (Spek, 2003)'
_computing_publication_material     'SHELXTL (Sheldrick, 2008)'
loop_
    _atom_site_type_symbol
    _atom_site_label
    _atom_site_fract_x
    _atom_site_fract_y
    _atom_site_fract_z
    _atom_site_U_iso_or_equiv
    _atom_site_adp_type
    _atom_site_calc_flag
    _atom_site_refinement_flags
    _atom_site_occupancy
    _atom_site_disorder_assembly
    _atom_site_disorder_group
    Cl Cl1 0.63408(12) 0.54323(8) 0.16704(8) 0.0986(4) Uani d . 1 . .
    Cl Cl2 0.17075(9) 0.52373(8) 0.46851(10) 0.0910(3) Uani d . 1 . .
    N N1 0.5431(2) 0.10230(19) 0.83967(17) 0.0471(5) Uani d . 1 . .
    N N2 0.4769(3) 0.1341(2) 0.9489(2) 0.0609(6) Uani d . 1 . .
    N N3 0.5560(3) 0.2042(2) 1.0028(2) 0.0672(7) Uani d . 1 . .
    O O1 0.1957(2) 0.28033(18) 0.58441(18) 0.0651(6) Uani d . 1 . .
    O O2 0.41844(18) 0.18987(15) 0.61852(15) 0.0468(4) Uani d . 1 . .
    O O3 0.3025(2) 0.01135(18) 0.51586(16) 0.0608(5) Uani d . 1 . .
    C C1 0.5439(3) 0.4634(3) 0.2799(2) 0.0596(8) Uani d . 1 . .
    C C2 0.4102(3) 0.5146(2) 0.3249(2) 0.0577(7) Uani d . 1 . .
    H H2B 0.3685 0.5899 0.2942 0.069 Uiso calc R 1 . .
    C C3 0.3380(3) 0.4532(2) 0.4161(2) 0.0501(6) Uani d . 1 . .
    C C4 0.4002(3) 0.3419(2) 0.4646(2) 0.0436(6) Uani d . 1 . .
    C C5 0.5355(3) 0.2945(2) 0.4167(2) 0.0568(7) Uani d . 1 . .
    H H5A 0.5794 0.2204 0.4483 0.068 Uiso calc R 1 . .
    C C6 0.6073(4) 0.3530(3) 0.3245(3) 0.0694(9) Uani d . 1 . .
    H H6A 0.6977 0.3184 0.2924 0.083 Uiso calc R 1 . .
    C C7 0.3240(3) 0.2712(2) 0.5603(2) 0.0456(6) Uani d . 1 . .
    C C8 0.3506(3) 0.1039(2) 0.6972(2) 0.0439(6) Uani d . 1 . .
    H H8A 0.2831 0.1483 0.7571 0.053 Uiso calc R 1 . .
    C C9 0.4734(3) 0.0290(2) 0.7597(2) 0.0482(6) Uani d . 1 . .
    H H9A 0.4352 -0.0383 0.8059 0.058 Uiso calc R 1 . .
    H H9B 0.5452 -0.0065 0.6990 0.058 Uiso calc R 1 . .
    C C10 0.6686(3) 0.1556(2) 0.8221(2) 0.0431(6) Uani d . 1 . .
    C C11 0.7727(3) 0.1540(2) 0.7266(2) 0.0503(6) Uani d . 1 . .
    H H11A 0.7664 0.1095 0.6570 0.060 Uiso calc R 1 . .
    C C12 0.8851(3) 0.2213(3) 0.7409(3) 0.0601(8) Uani d . 1 . .
    H H12A 0.9578 0.2228 0.6790 0.072 Uiso calc R 1 . .
    C C13 0.8951(3) 0.2882(3) 0.8449(3) 0.0700(9) Uani d . 1 . .
    H H13A 0.9738 0.3331 0.8504 0.084 Uiso calc R 1 . .
    C C14 0.7928(4) 0.2892(3) 0.9380(3) 0.0692(8) Uani d . 1 . .
    H H14A 0.7999 0.3340 1.0073 0.083 Uiso calc R 1 . .
    C C15 0.6762(3) 0.2204(2) 0.9264(2) 0.0538(7) Uani d . 1 . .
    C C16 0.2697(3) 0.0221(2) 0.6232(2) 0.0431(6) Uani d . 1 . .
    C C17 0.1553(3) -0.0460(2) 0.6839(2) 0.0411(6) Uani d . 1 . .
    C C18 0.0778(3) -0.1156(3) 0.6140(2) 0.0562(7) Uani d . 1 . .
    H H18A 0.1012 -0.1206 0.5311 0.067 Uiso calc R 1 . .
    C C19 -0.0327(3) -0.1769(3) 0.6645(3) 0.0643(8) Uani d . 1 . .
    H H19A -0.0826 -0.2233 0.6154 0.077 Uiso calc R 1 . .
    C C20 -0.0714(3) -0.1716(3) 0.7863(3) 0.0584(7) Uani d . 1 . .
    C C21 0.0066(3) -0.1038(3) 0.8564(3) 0.0606(8) Uani d . 1 . .
    H H21A -0.0172 -0.0997 0.9392 0.073 Uiso calc R 1 . .
    C C22 0.1188(3) -0.0418(2) 0.8074(2) 0.0514(7) Uani d . 1 . .
    H H22A 0.1699 0.0029 0.8572 0.062 Uiso calc R 1 . .
    C C23 -0.1960(4) -0.2369(3) 0.8398(4) 0.0919(12) Uani d . 1 . .
    H H23A -0.2398 -0.1926 0.9102 0.110 Uiso calc R 1 . .
    H H23B -0.2696 -0.2351 0.7808 0.110 Uiso calc R 1 . .
    C C24 -0.1512(5) -0.3659(4) 0.8759(4) 0.1279(18) Uani d . 1 . .
    H H24A -0.2344 -0.4024 0.9103 0.192 Uiso calc R 1 . .
    H H24B -0.0790 -0.3684 0.9349 0.192 Uiso calc R 1 . .
    H H24C -0.1110 -0.4112 0.8061 0.192 Uiso calc R 1 . .
loop_
    _atom_site_aniso_label
    _atom_site_aniso_U_11
    _atom_site_aniso_U_22
    _atom_site_aniso_U_33
    _atom_site_aniso_U_12
    _atom_site_aniso_U_13
    _atom_site_aniso_U_23
    Cl1 0.1231(8) 0.0765(6) 0.0850(6) 0.0018(5) 0.0436(6) 0.0298(5)
    Cl2 0.0503(5) 0.0744(5) 0.1377(8) 0.0148(4) 0.0167(5) 0.0406(5)
    N1 0.0510(13) 0.0529(12) 0.0360(11) -0.0061(10) 0.0035(10) 0.0096(9)
    N2 0.0689(16) 0.0705(16) 0.0410(13) -0.0087(13) 0.0113(12) 0.0072(11)
    N3 0.0821(19) 0.0766(17) 0.0422(13) -0.0113(15) 0.0051(13) 0.0002(12)
    O1 0.0416(12) 0.0720(13) 0.0788(14) -0.0037(10) 0.0036(9) 0.0222(10)
    O2 0.0430(10) 0.0462(10) 0.0507(10) -0.0075(8) -0.0010(8) 0.0142(8)
    O3 0.0685(13) 0.0705(13) 0.0441(11) -0.0188(10) 0.0123(9) -0.0010(9)
    C1 0.074(2) 0.0521(16) 0.0493(16) -0.0051(15) 0.0089(14) 0.0100(13)
    C2 0.0620(19) 0.0476(16) 0.0618(18) -0.0022(14) -0.0054(14) 0.0154(13)
    C3 0.0428(15) 0.0477(15) 0.0590(16) -0.0023(12) -0.0059(12) 0.0075(12)
    C4 0.0450(14) 0.0429(14) 0.0434(14) -0.0080(11) -0.0032(11) 0.0038(11)
    C5 0.0624(18) 0.0464(15) 0.0559(17) 0.0070(13) 0.0107(13) 0.0119(13)
    C6 0.074(2) 0.0603(18) 0.0643(19) 0.0143(16) 0.0231(16) 0.0125(15)
    C7 0.0416(15) 0.0445(14) 0.0501(15) -0.0042(11) -0.0027(12) 0.0037(12)
    C8 0.0447(15) 0.0441(14) 0.0419(13) -0.0077(11) 0.0042(11) 0.0090(11)
    C9 0.0530(16) 0.0463(14) 0.0451(14) -0.0090(12) 0.0010(12) 0.0078(11)
    C10 0.0456(15) 0.0429(13) 0.0392(13) -0.0006(11) -0.0033(11) 0.0097(11)
    C11 0.0472(16) 0.0512(15) 0.0501(16) -0.0002(12) 0.0030(12) 0.0073(12)
    C12 0.0459(16) 0.0578(17) 0.074(2) -0.0024(14) 0.0039(14) 0.0090(15)
    C13 0.0560(19) 0.0633(19) 0.092(2) -0.0130(15) -0.0131(18) 0.0106(18)
    C14 0.083(2) 0.0620(18) 0.066(2) -0.0107(17) -0.0198(18) -0.0055(15)
    C15 0.0627(18) 0.0527(16) 0.0453(15) -0.0022(14) -0.0088(13) 0.0043(12)
    C16 0.0414(14) 0.0424(13) 0.0429(15) 0.0001(11) 0.0055(11) 0.0058(11)
    C17 0.0401(14) 0.0385(13) 0.0428(14) -0.0008(11) 0.0028(11) 0.0042(11)
    C18 0.0565(17) 0.0672(18) 0.0454(15) -0.0129(14) 0.0013(13) 0.0010(13)
    C19 0.0560(18) 0.072(2) 0.068(2) -0.0215(15) -0.0003(15) -0.0026(15)
    C20 0.0497(17) 0.0519(16) 0.073(2) -0.0095(13) 0.0081(14) 0.0057(14)
    C21 0.0667(19) 0.0624(18) 0.0506(16) -0.0116(15) 0.0165(14) 0.0087(14)
    C22 0.0572(17) 0.0512(15) 0.0466(15) -0.0130(13) 0.0014(12) 0.0018(12)
    C23 0.078(2) 0.094(3) 0.106(3) -0.039(2) 0.028(2) 0.000(2)
    C24 0.146(4) 0.114(3) 0.137(4) -0.077(3) -0.020(3) 0.051(3)
_geom_special_details
;
All e.s.d.'s (except the e.s.d. in the dihedral angle between two l.s. planes)
are estimated using the full covariance matrix. The cell e.s.d.'s are taken
into account individually in the estimation of e.s.d.'s in distances, angles
and torsion angles; correlations between e.s.d.'s in cell parameters are only
used when they are defined by crystal symmetry. An approximate (isotropic)
treatment of cell e.s.d.'s is used for estimating e.s.d.'s involving l.s.
planes.
;
loop_
    _geom_bond_atom_site_label_1
    _geom_bond_atom_site_label_2
    _geom_bond_site_symmetry_2
    _geom_bond_distance
    _geom_bond_publ_flag
    Cl1 C1 . 1.729(3) ?
    Cl2 C3 . 1.720(3) ?
    N1 N2 . 1.356(3) ?
    N1 C10 . 1.358(3) ?
    N1 C9 . 1.438(3) ?
    N2 N3 . 1.298(3) ?
    N3 C15 . 1.379(4) ?
    O1 C7 . 1.194(3) ?
    O2 C7 . 1.349(3) ?
    O2 C8 . 1.432(3) ?
    O3 C16 . 1.213(3) ?
    C1 C6 . 1.368(4) ?
    C1 C2 . 1.366(4) ?
    C2 C3 . 1.376(4) ?
    C2 H2B . 0.9300 ?
    C3 C4 . 1.389(3) ?
    C4 C5 . 1.378(4) ?
    C4 C7 . 1.482(3) ?
    C5 C6 . 1.365(4) ?
    C5 H5A . 0.9300 ?
    C6 H6A . 0.9300 ?
    C8 C9 . 1.511(3) ?
    C8 C16 . 1.517(3) ?
    C8 H8A . 0.9800 ?
    C9 H9A . 0.9700 ?
    C9 H9B . 0.9700 ?
    C10 C15 . 1.379(4) ?
    C10 C11 . 1.384(3) ?
    C11 C12 . 1.360(4) ?
    C11 H11A . 0.9300 ?
    C12 C13 . 1.393(4) ?
    C12 H12A . 0.9300 ?
    C13 C14 . 1.354(4) ?
    C13 H13A . 0.9300 ?
    C14 C15 . 1.399(4) ?
    C14 H14A . 0.9300 ?
    C16 C17 . 1.479(3) ?
    C17 C18 . 1.384(4) ?
    C17 C22 . 1.388(3) ?
    C18 C19 . 1.368(4) ?
    C18 H18A . 0.9300 ?
    C19 C20 . 1.372(4) ?
    C19 H19A . 0.9300 ?
    C20 C21 . 1.376(4) ?
    C20 C23 . 1.506(4) ?
    C21 C22 . 1.378(4) ?
    C21 H21A . 0.9300 ?
    C22 H22A . 0.9300 ?
    C23 C24 . 1.471(5) ?
    C23 H23A . 0.9700 ?
    C23 H23B . 0.9700 ?
    C24 H24A . 0.9600 ?
    C24 H24B . 0.9600 ?
    C24 H24C . 0.9600 ?
loop_
    _geom_contact_atom_site_label_1
    _geom_contact_atom_site_label_2
    _geom_contact_distance
    _geom_contact_site_symmetry_1
    _geom_contact_site_symmetry_2
    _geom_contact_publ_flag
    ? ? ? ? ? ?
loop_
    _geom_angle_atom_site_label_1
    _geom_angle_atom_site_label_2
    _geom_angle_atom_site_label_3
    _geom_angle_site_symmetry_1
    _geom_angle_site_symmetry_3
    _geom_angle
    _geom_angle_publ_flag
    N2 N1 C10 . . 109.9(2) ?
    N2 N1 C9 . . 119.9(2) ?
    C10 N1 C9 . . 130.1(2) ?
    N3 N2 N1 . . 109.1(2) ?
    N2 N3 C15 . . 107.8(2) ?
    C7 O2 C8 . . 114.28(19) ?
    C6 C1 C2 . . 121.2(3) ?
    C6 C1 Cl1 . . 120.3(2) ?
    C2 C1 Cl1 . . 118.4(2) ?
    C1 C2 C3 . . 119.2(2) ?
    C1 C2 H2B . . 120.4 ?
    C3 C2 H2B . . 120.4 ?
    C2 C3 C4 . . 121.0(2) ?
    C2 C3 Cl2 . . 116.5(2) ?
    C4 C3 Cl2 . . 122.5(2) ?
    C5 C4 C3 . . 117.6(2) ?
    C5 C4 C7 . . 119.7(2) ?
    C3 C4 C7 . . 122.7(2) ?
    C6 C5 C4 . . 122.1(2) ?
    C6 C5 H5A . . 119.0 ?
    C4 C5 H5A . . 119.0 ?
    C5 C6 C1 . . 118.9(3) ?
    C5 C6 H6A . . 120.6 ?
    C1 C6 H6A . . 120.6 ?
    O1 C7 O2 . . 122.2(2) ?
    O1 C7 C4 . . 126.3(2) ?
    O2 C7 C4 . . 111.5(2) ?
    O2 C8 C9 . . 105.67(19) ?
    O2 C8 C16 . . 109.74(19) ?
    C9 C8 C16 . . 111.0(2) ?
    O2 C8 H8A . . 110.1 ?
    C9 C8 H8A . . 110.1 ?
    C16 C8 H8A . . 110.1 ?
    N1 C9 C8 . . 112.2(2) ?
    N1 C9 H9A . . 109.2 ?
    C8 C9 H9A . . 109.2 ?
    N1 C9 H9B . . 109.2 ?
    C8 C9 H9B . . 109.2 ?
    H9A C9 H9B . . 107.9 ?
    N1 C10 C15 . . 104.4(2) ?
    N1 C10 C11 . . 132.5(2) ?
    C15 C10 C11 . . 123.0(3) ?
    C12 C11 C10 . . 115.9(3) ?
    C12 C11 H11A . . 122.1 ?
    C10 C11 H11A . . 122.1 ?
    C11 C12 C13 . . 122.3(3) ?
    C11 C12 H12A . . 118.9 ?
    C13 C12 H12A . . 118.9 ?
    C14 C13 C12 . . 121.5(3) ?
    C14 C13 H13A . . 119.2 ?
    C12 C13 H13A . . 119.2 ?
    C13 C14 C15 . . 117.6(3) ?
    C13 C14 H14A . . 121.2 ?
    C15 C14 H14A . . 121.2 ?
    N3 C15 C10 . . 108.8(2) ?
    N3 C15 C14 . . 131.5(3) ?
    C10 C15 C14 . . 119.7(3) ?
    O3 C16 C17 . . 121.2(2) ?
    O3 C16 C8 . . 119.3(2) ?
    C17 C16 C8 . . 119.5(2) ?
    C18 C17 C22 . . 117.9(2) ?
    C18 C17 C16 . . 118.7(2) ?
    C22 C17 C16 . . 123.4(2) ?
    C19 C18 C17 . . 121.2(3) ?
    C19 C18 H18A . . 119.4 ?
    C17 C18 H18A . . 119.4 ?
    C18 C19 C20 . . 121.3(3) ?
    C18 C19 H19A . . 119.3 ?
    C20 C19 H19A . . 119.3 ?
    C19 C20 C21 . . 117.6(3) ?
    C19 C20 C23 . . 120.6(3) ?
    C21 C20 C23 . . 121.7(3) ?
    C22 C21 C20 . . 122.0(3) ?
    C22 C21 H21A . . 119.0 ?
    C20 C21 H21A . . 119.0 ?
    C21 C22 C17 . . 119.9(3) ?
    C21 C22 H22A . . 120.0 ?
    C17 C22 H22A . . 120.0 ?
    C24 C23 C20 . . 113.1(3) ?
    C24 C23 H23A . . 109.0 ?
    C20 C23 H23A . . 109.0 ?
    C24 C23 H23B . . 109.0 ?
    C20 C23 H23B . . 109.0 ?
    H23A C23 H23B . . 107.8 ?
    C23 C24 H24A . . 109.5 ?
    C23 C24 H24B . . 109.5 ?
    H24A C24 H24B . . 109.5 ?
    C23 C24 H24C . . 109.5 ?
    H24A C24 H24C . . 109.5 ?
    H24B C24 H24C . . 109.5 ?
loop_
    _geom_hbond_atom_site_label_D
    _geom_hbond_atom_site_label_H
    _geom_hbond_atom_site_label_A
    _geom_hbond_site_symmetry_D
    _geom_hbond_site_symmetry_H
    _geom_hbond_site_symmetry_A
    _geom_hbond_distance_DH
    _geom_hbond_distance_HA
    _geom_hbond_distance_DA
    _geom_hbond_angle_DHA
    _geom_hbond_publ_flag
    C11 H11A O3 . . 2_656 0.93 2.51 3.425(3) 169 yes
    C12 H12A O1 . . 1_655 0.93 2.52 3.378(4) 154 yes
