# Supplementary material for: 2-(1H-1,2,3-Benzotriazol-1-yl)-1-(4-ethyl­benzo­yl)ethyl 2,4-dichloro­benzoate
Source: Acta Crystallogr Sect E Struct Rep Online. 2008 Apr 30;64(Pt 5):o942. doi: 10.1107/S1600536808011951 (PMC2961193; doi:10.1107/S1600536808011951)
Supplement: Supplementary file 2 [file e-64-0o942-Isup2.hkl]

# 
# h,k,l, Fc-squared, Fo-squared, sigma(Fo-squared) and status flag 
# 
data_I
_shelx_title ' 080402d in P-1' 
_shelx_refln_list_code          4 
_shelx_F_calc_maximum      156.23 
_exptl_crystal_F_000       484.00 
_reflns_d_resolution_high  0.8523 
 
loop_ 
 _symmetry_equiv_pos_as_xyz 
 'x, y, z' 
 '-x, -y, -z' 
 
_cell_length_a     9.2513 
_cell_length_b    10.9039 
_cell_length_c    11.0570 
_cell_angle_alpha  88.327 
_cell_angle_beta   86.442 
_cell_angle_gamma  83.304 
 
_shelx_F_squared_multiplier     1.000 
 
loop_ 
 _refln_index_h 
 _refln_index_k 
 _refln_index_l 
 _refln_F_squared_calc 
 _refln_F_squared_meas 
 _refln_F_squared_sigma 
 _refln_observed_status 
   1   0   0     2732.66     2624.70     40.96 o 
   2   0   0        0.04       -0.98      0.98 o 
   3   0   0      429.99      439.27     10.58 o 
   4   0   0      927.55      953.21     20.06 o 
   5   0   0      122.20      140.29      6.95 o 
   6   0   0      287.67      297.04     11.42 o 
   7   0   0        0.02       -1.14      2.31 o 
   8   0   0      129.47      122.20      8.73 o 
   9   0   0        6.08        4.39      3.75 o 
  10   0   0        0.01       -0.09      3.79 o 
 -10   1   0        3.84        8.43      4.41 o 
  -9   1   0        8.31       12.50      4.75 o 
  -8   1   0      100.65       94.01      7.77 o 
  -7   1   0       46.76       52.20      5.92 o 
  -6   1   0       43.32       58.39      5.41 o 
  -5   1   0     1332.41     1458.25     29.79 o 
  -4   1   0     1701.87     1664.07     31.39 o 
  -3   1   0        4.56        3.45      1.58 o 
  -2   1   0      129.26      141.82      4.96 o 
   0   1   0      299.43      292.54      5.60 o 
   1   1   0      481.16      490.47      9.07 o 
   2   1   0     1538.77     1570.97     26.59 o 
   3   1   0      242.05      238.39      7.17 o 
   4   1   0     1617.53     1602.52     29.86 o 
   5   1   0      912.80      925.79     20.63 o 
   6   1   0      714.71      726.44     18.92 o 
   7   1   0        0.28        1.64      2.44 o 
   8   1   0       14.86       13.23      4.34 o 
   9   1   0      106.42      106.28      8.77 o 
  10   1   0        0.03        9.12      4.75 o 
 -10   2   0      105.69      110.60     10.30 o 
  -9   2   0      114.63      129.28      9.89 o 
  -8   2   0       74.27       71.89      7.61 o 
  -7   2   0      105.63      120.08      8.34 o 
  -6   2   0      289.11      275.95     11.22 o 
  -5   2   0       92.00       89.76      5.85 o 
  -4   2   0      381.96      342.52     10.74 o 
  -3   2   0        5.09        8.36      1.92 o 
  -2   2   0      161.44      181.20      4.29 o 
  -1   2   0     2188.93     2299.63     35.19 o 
   0   2   0      143.63      122.36      3.79 o 
   1   2   0        1.21        0.05      0.89 o 
   2   2   0       23.01       20.36      1.96 o 
   3   2   0        8.77       13.25      2.06 o 
   4   2   0       68.76       63.01      4.23 o 
   5   2   0      321.47      322.26     10.71 o 
   6   2   0      233.87      220.66      9.46 o 
   7   2   0       45.93       52.77      5.39 o 
   8   2   0        0.05        0.71      2.74 o 
   9   2   0      112.69       96.02      8.45 o 
  10   2   0        4.80        0.14      3.77 o 
 -10   3   0       31.00       45.51      7.49 o 
  -9   3   0       20.55       28.90      6.10 o 
  -8   3   0        0.03        0.07      2.86 o 
  -7   3   0        7.48        5.51      3.11 o 
  -6   3   0      104.82       92.80      6.72 o 
  -5   3   0      294.46      301.40     11.10 o 
  -4   3   0     1103.55     1104.31     23.78 o 
  -3   3   0        1.53        4.19      1.24 o 
  -2   3   0     3277.61     3342.97     39.54 o 
  -1   3   0       85.14       84.94      2.96 o 
   0   3   0     3029.27     2958.66     38.33 o 
   1   3   0      130.74      165.64      3.70 o 
   2   3   0      134.27      113.72      4.64 o 
   3   3   0      331.49      365.80      9.71 o 
   4   3   0      244.50      281.91      9.07 o 
   5   3   0       53.54       44.94      4.25 o 
   6   3   0        2.85        4.77      2.56 o 
   7   3   0      170.07      158.55      8.59 o 
   8   3   0      187.75      200.65     10.30 o 
   9   3   0       74.31       68.83      7.13 o 
  10   3   0       18.57       20.47      5.41 o 
  -9   4   0       36.99       37.99      6.31 o 
  -8   4   0       33.58       41.10      5.94 o 
  -7   4   0      183.28      167.82      9.80 o 
  -6   4   0       68.63       64.70      5.99 o 
  -5   4   0        9.45        9.46      3.02 o 
  -4   4   0      354.72      332.95      8.09 o 
  -3   4   0     2007.35     2038.35     27.09 o 
  -2   4   0     1060.03     1120.51     27.57 o 
  -1   4   0       55.99       52.52      2.53 o 
   0   4   0     1987.27     2051.28     25.31 o 
   1   4   0       10.88       14.37      1.70 o 
   2   4   0     1302.69     1267.47     23.90 o 
   3   4   0      108.00      100.38      5.00 o 
   4   4   0        0.51        1.62      1.16 o 
   5   4   0        9.62       10.53      2.60 o 
   6   4   0      222.78      243.92     10.12 o 
   7   4   0        0.14        0.78      2.19 o 
   8   4   0       56.54       68.99      6.76 o 
   9   4   0        0.43        3.18      3.34 o 
  10   4   0       15.56       11.17      4.36 o 
  -9   5   0        3.64        2.63      2.86 o 
  -8   5   0       32.68       31.21      5.67 o 
  -7   5   0        5.78        7.26      3.11 o 
  -6   5   0        7.92        5.94      2.92 o 
  -5   5   0      180.28      175.64      9.00 o 
  -4   5   0      421.50      406.38      9.58 o 
  -3   5   0        3.46        3.35      3.03 o 
  -2   5   0     1363.02     1290.80     18.89 o 
  -1   5   0       39.77       50.81      2.84 o 
   0   5   0      332.89      353.94      7.16 o 
   1   5   0      166.76      152.91      4.34 o 
   2   5   0     1173.28     1149.78     20.21 o 
   3   5   0     1487.21     1519.16     29.27 o 
   4   5   0      266.42      276.13      9.62 o 
   5   5   0       69.73       69.52      5.57 o 
   6   5   0      482.81      466.64     14.64 o 
   7   5   0       54.03       40.44      5.14 o 
   8   5   0      113.76      113.95      8.11 o 
   9   5   0        0.18        0.25      2.76 o 
  10   5   0        1.20       -0.71      2.97 o 
  -8   6   0        3.53        4.98      2.95 o 
  -7   6   0       55.36       57.37      6.83 o 
  -6   6   0       69.98       54.46      6.28 o 
  -5   6   0      546.34      545.25     17.61 o 
  -4   6   0      250.42      247.60      7.79 o 
  -3   6   0       34.80       36.84      3.16 o 
  -2   6   0      294.11      292.66      9.21 o 
  -1   6   0       80.70      109.16      4.21 o 
   0   6   0      693.10      748.11     12.45 o 
   1   6   0       92.55       99.42      6.85 o 
   2   6   0      378.34      390.12      8.09 o 
   3   6   0        0.00        0.12      1.06 o 
   4   6   0      213.74      239.99      9.46 o 
   5   6   0      290.39      300.83     11.03 o 
   6   6   0        7.16        8.18      3.08 o 
   7   6   0       13.23       17.87      4.07 o 
   8   6   0       40.93       47.02      5.92 o 
   9   6   0       11.78       11.81      4.04 o 
  10   6   0       16.89       18.09      5.19 o 
  -8   7   0        6.27        9.96      3.98 o 
  -7   7   0      214.86      209.56     11.95 o 
  -6   7   0       13.49       12.29      3.56 o 
  -5   7   0        2.19       -0.72      1.75 o 
  -4   7   0      675.05      683.03     14.39 o 
  -3   7   0      201.85      199.09     16.15 o 
  -2   7   0      733.43      755.88     18.11 o 
  -1   7   0       27.29       21.31      2.42 o 
   0   7   0       39.14       34.36      2.77 o 
   1   7   0        0.77        1.11      1.20 o 
   2   7   0      101.89      101.42      4.23 o 
   3   7   0       23.90       23.88      3.29 o 
   4   7   0        2.58        3.24      1.61 o 
   5   7   0      630.46      635.81     18.07 o 
   6   7   0        1.71        1.17      2.56 o 
   7   7   0       28.88       33.54      4.91 o 
   8   7   0        6.49        4.77      3.24 o 
   9   7   0       14.31       21.41      5.09 o 
  -7   8   0       52.47       59.28      7.40 o 
  -6   8   0        6.88        8.22      3.77 o 
  -5   8   0       16.91       17.52      3.66 o 
  -4   8   0        6.39        6.52      2.26 o 
  -3   8   0        2.91        3.22      2.01 o 
  -2   8   0        3.63        3.78      1.88 o 
  -1   8   0       30.99       27.04      2.88 o 
   0   8   0        0.23       -1.21      1.21 o 
   1   8   0        0.02       -1.19      1.27 o 
   2   8   0      144.47      140.45      5.29 o 
   3   8   0        8.95       14.13      2.29 o 
   4   8   0       72.88       82.16      6.01 o 
   5   8   0      220.70      226.26      7.25 o 
   6   8   0      146.88      139.63      8.50 o 
   7   8   0       79.86       76.92      7.01 o 
   8   8   0        8.82        5.35      3.52 o 
   9   8   0        0.18       -2.28      3.11 o 
  -6   9   0       21.10       20.20      5.07 o 
  -5   9   0       15.50       14.12      3.10 o 
  -4   9   0       17.34       29.79      5.48 o 
  -3   9   0       60.74       62.23      4.69 o 
  -2   9   0       23.81       21.44      3.11 o 
  -1   9   0      150.28      151.90      6.15 o 
   0   9   0       20.50       22.71      2.88 o 
   1   9   0      107.62      111.89      5.06 o 
   2   9   0      139.35      139.21      5.77 o 
   3   9   0      198.13      222.66      7.20 o 
   4   9   0       26.55       29.03      3.22 o 
   5   9   0       18.07       21.55      2.94 o 
   6   9   0       27.70       29.45      4.80 o 
   7   9   0        3.73       14.16      4.34 o 
   8   9   0       30.17       34.77      5.83 o 
  -5  10   0        0.01        0.15      2.02 o 
  -4  10   0        7.67        8.38      2.87 o 
  -3  10   0       40.12       41.23      6.01 o 
  -2  10   0       27.41       26.93      3.54 o 
  -1  10   0        8.90       13.83      2.71 o 
   0  10   0        3.72        2.77      1.86 o 
   1  10   0        0.12       -1.28      1.28 o 
   2  10   0       47.19       61.41      4.31 o 
   3  10   0       14.33       15.80      2.76 o 
   4  10   0      186.21      209.36      9.24 o 
   5  10   0        5.67        7.36      3.08 o 
   6  10   0        1.10        6.26      2.88 o 
   7  10   0        4.21        7.10      4.45 o 
  -4  11   0       13.83       15.15      5.28 o 
  -3  11   0        0.29        0.08      1.98 o 
  -2  11   0       25.06       23.24      3.68 o 
  -1  11   0       40.91       42.58      6.36 o 
   0  11   0       63.91       65.91      4.72 o 
   1  11   0        9.83       11.04      2.56 o 
   2  11   0       42.57       39.47      5.73 o 
   3  11   0      208.84      227.51      8.21 o 
   4  11   0       28.35       30.59      5.21 o 
   5  11   0       19.49       15.40      4.20 o 
   6  11   0        0.71        1.48      2.76 o 
  -2  12   0        8.03        3.59      2.46 o 
  -1  12   0      137.43      145.50      9.10 o 
   0  12   0       67.49       69.33     12.68 o 
   1  12   0       65.53       68.48     11.21 o 
   2  12   0        6.44        8.97      2.58 o 
   3  12   0       16.87       18.94      4.41 o 
   4  12   0        4.24       10.42      3.59 o 
  -4 -12   1       23.21       15.01      4.36 o 
  -3 -12   1       29.11       30.43      5.48 o 
  -2 -12   1        9.15        6.56      3.20 o 
  -1 -12   1      255.48      268.43      9.29 o 
   0 -12   1        2.02        3.82      2.23 o 
   1 -12   1       28.71       28.26      6.41 o 
   2 -12   1        1.24        1.17      2.84 o 
  -6 -11   1       23.11       24.17      5.39 o 
  -5 -11   1       22.32       19.12      4.55 o 
  -4 -11   1       17.39       18.62      4.41 o 
  -3 -11   1       17.64       26.75      5.05 o 
  -2 -11   1       60.72       50.26      4.23 o 
  -1 -11   1        4.40        3.59      2.06 o 
   0 -11   1      105.26      107.29      6.39 o 
   1 -11   1       89.87      101.42      5.82 o 
   2 -11   1       18.29       15.19      4.12 o 
   3 -11   1        5.55        4.03      2.34 o 
   4 -11   1        1.26        1.34      5.76 o 
  -7 -10   1        1.51        1.51      2.84 o 
  -6 -10   1       41.23       39.25      6.03 o 
  -5 -10   1       16.30       10.39      3.63 o 
  -4 -10   1       68.45       71.51      6.81 o 
  -3 -10   1       29.29       30.27      5.07 o 
  -2 -10   1       10.90       11.80      2.50 o 
  -1 -10   1       54.59       54.65      4.05 o 
   0 -10   1        1.60        1.91      1.78 o 
   1 -10   1       13.82       10.45      4.45 o 
   2 -10   1       21.86       24.98      3.47 o 
   3 -10   1       20.65       19.18      3.82 o 
   4 -10   1        4.94        5.47      2.54 o 
   5 -10   1       90.44       80.64      8.18 o 
  -8  -9   1        9.73        3.27      3.56 o 
  -7  -9   1        4.19        4.23      3.66 o 
  -6  -9   1       26.19       24.44      4.77 o 
  -5  -9   1       29.39       35.20      5.14 o 
  -4  -9   1        5.16        5.57      2.79 o 
  -3  -9   1      322.14      330.19      8.81 o 
  -2  -9   1       18.21       19.18      2.81 o 
  -1  -9   1      133.05      139.61      5.64 o 
   0  -9   1        5.03        3.20      1.75 o 
   1  -9   1      107.41      106.91      5.29 o 
   2  -9   1        3.32        2.88      2.00 o 
   3  -9   1        0.78        0.41      1.71 o 
   4  -9   1       73.51       69.68      5.59 o 
   5  -9   1        0.94        3.52      2.99 o 
   6  -9   1       95.91       92.87      8.73 o 
  -9  -8   1       15.65       15.35      4.87 o 
  -8  -8   1       38.47       41.33      6.28 o 
  -7  -8   1       13.06       17.00      4.55 o 
  -6  -8   1        2.60        1.46      2.33 o 
  -5  -8   1       59.06       73.31      6.44 o 
  -4  -8   1      471.85      479.12     10.65 o 
  -3  -8   1       24.11       27.24      2.78 o 
  -2  -8   1      387.63      397.07      9.23 o 
  -1  -8   1      306.60      308.08      8.11 o 
   0  -8   1        8.85        6.67      1.98 o 
   1  -8   1      438.56      396.08      9.72 o 
   2  -8   1       21.95       19.56      2.89 o 
   3  -8   1        0.00       -1.35      1.35 o 
   4  -8   1       24.15       23.45      3.38 o 
   5  -8   1       71.91       75.64      7.15 o 
   6  -8   1        0.70        8.48      3.56 o 
   7  -8   1        0.55        1.94      3.06 o 
  -9  -7   1        9.69        4.09      3.70 o 
  -8  -7   1        6.45        3.02      3.29 o 
  -7  -7   1       73.77       91.61      7.42 o 
  -6  -7   1        2.47        3.45      1.84 o 
  -5  -7   1       72.27       86.88      6.51 o 
  -4  -7   1        2.70        2.77      1.54 o 
  -3  -7   1      108.77      119.67      4.63 o 
  -2  -7   1       68.45       67.73      5.20 o 
  -1  -7   1        0.84       -0.96      1.58 o 
   0  -7   1       23.12       20.20      2.32 o 
   1  -7   1      204.50      176.78      5.89 o 
   2  -7   1      206.91      206.31      6.65 o 
   3  -7   1      154.52      165.37     10.60 o 
   4  -7   1      342.23      330.84      9.51 o 
   5  -7   1       39.35       51.06      6.05 o 
   6  -7   1        0.13        1.62      2.47 o 
   7  -7   1       99.59      110.64      8.73 o 
   8  -7   1        7.13        6.83      4.00 o 
  -9  -6   1        9.26       14.16      4.61 o 
  -8  -6   1       45.04       47.66      6.24 o 
  -7  -6   1       92.73       86.88      7.15 o 
  -6  -6   1       99.80      110.37      7.42 o 
  -5  -6   1       11.42        8.54      2.81 o 
  -4  -6   1      173.56      181.94      8.43 o 
  -3  -6   1      173.26      184.58     12.35 o 
  -2  -6   1      403.28      424.98      8.47 o 
  -1  -6   1      383.16      351.23      7.52 o 
   0  -6   1        6.52        2.68      1.36 o 
   1  -6   1       94.43       65.25      3.38 o 
   2  -6   1       55.64       57.63      7.01 o 
   3  -6   1       59.24       49.29      3.59 o 
   4  -6   1      105.94       99.68      5.18 o 
   5  -6   1        0.91        3.70      2.70 o 
   6  -6   1        0.83        6.53      2.92 o 
   7  -6   1      200.22      171.25     10.44 o 
   8  -6   1        6.12        4.20      2.76 o 
 -10  -5   1        2.13        6.10      4.04 o 
  -9  -5   1       21.72       15.56      4.68 o 
  -8  -5   1      359.93      329.02     13.68 o 
  -7  -5   1        8.61        7.40      3.27 o 
  -6  -5   1      117.93      101.80      6.76 o 
  -5  -5   1        1.20        0.15      1.27 o 
  -4  -5   1      866.03      932.76     21.52 o 
  -3  -5   1     1572.27     1593.86     31.07 o 
  -2  -5   1       66.92       73.61      4.23 o 
  -1  -5   1       98.82      104.95      3.52 o 
   0  -5   1       13.89        9.32      1.43 o 
   1  -5   1        0.44        0.85      1.11 o 
   2  -5   1      317.42      307.27      7.30 o 
   3  -5   1      339.15      312.33      8.13 o 
   4  -5   1      822.31      798.11     20.56 o 
   5  -5   1        0.71        1.55      2.17 o 
   6  -5   1      143.85      150.51      8.93 o 
   7  -5   1        2.50        3.04      2.51 o 
   8  -5   1       22.95       26.89      5.28 o 
   9  -5   1        0.77        4.75      3.72 o 
 -10  -4   1        1.41        1.14      3.36 o 
  -9  -4   1        9.57        9.37      4.04 o 
  -8  -4   1      161.04      170.75      9.94 o 
  -7  -4   1       56.81       65.32      6.26 o 
  -6  -4   1       18.93       14.12      3.38 o 
  -5  -4   1        6.12       11.99      2.97 o 
  -4  -4   1     1215.54     1238.66     25.66 o 
  -3  -4   1      207.52      166.50      6.81 o 
  -2  -4   1      591.47      553.30      8.91 o 
  -1  -4   1       19.83       12.82      1.33 o 
   0  -4   1      315.38      312.81      8.41 o 
   1  -4   1      742.57      687.34     10.94 o 
   2  -4   1      437.52      436.99      8.50 o 
   3  -4   1      620.02      586.39      7.85 o 
   4  -4   1      597.30      621.37     10.24 o 
   5  -4   1      516.97      483.60      9.28 o 
   6  -4   1      620.58      630.65     18.96 o 
   7  -4   1        9.03        7.86      3.31 o 
   8  -4   1       25.53       30.93      5.67 o 
   9  -4   1       58.48       57.75      7.63 o 
 -10  -3   1        2.96        2.17      3.50 o 
  -9  -3   1       15.76       22.57      4.96 o 
  -8  -3   1        5.77        7.88      3.45 o 
  -7  -3   1        1.43        2.70      2.67 o 
  -6  -3   1       19.29       19.69      3.70 o 
  -5  -3   1       98.14       88.16      5.69 o 
  -4  -3   1      224.46      263.71      9.25 o 
  -3  -3   1     1609.25     1622.72     29.97 o 
  -2  -3   1      784.44      791.44     16.38 o 
  -1  -3   1      840.44      851.00     13.78 o 
   0  -3   1       68.59       63.61      2.40 o 
   1  -3   1    24407.67    22820.33    254.51 o 
   2  -3   1      667.38      611.10     11.83 o 
   3  -3   1     1071.16     1066.19     14.35 o 
   4  -3   1      831.64      771.90     18.57 o 
   5  -3   1       18.93       20.29      3.52 o 
   6  -3   1       19.45       18.66      3.86 o 
   7  -3   1      292.70      278.24     12.31 o 
   8  -3   1        4.13       11.24      3.91 o 
   9  -3   1       14.92       11.01      4.55 o 
  10  -3   1        0.43       -1.48      3.56 o 
 -10  -2   1       36.15       38.17      6.76 o 
  -9  -2   1       11.35        4.27      3.84 o 
  -8  -2   1      249.43      250.02     11.86 o 
  -7  -2   1        0.36        0.85      2.63 o 
  -6  -2   1      150.52      158.07      8.18 o 
  -5  -2   1      132.17      139.49      6.95 o 
  -4  -2   1      772.25      796.30     18.03 o 
  -3  -2   1      536.58      509.71     12.75 o 
  -2  -2   1       63.05       69.77      3.61 o 
  -1  -2   1      183.59      183.88      5.41 o 
   0  -2   1     3703.74     3783.42     59.26 o 
   1  -2   1     6621.10     6763.40     74.70 o 
   2  -2   1     7100.61     7313.33    112.99 o 
   3  -2   1      667.45      622.13     14.42 o 
   4  -2   1      308.17      302.61     10.01 o 
   5  -2   1       58.76       60.72      4.98 o 
   6  -2   1      121.79      134.72      7.79 o 
   7  -2   1      159.87      160.03      9.23 o 
   8  -2   1        8.74       15.63      4.36 o 
   9  -2   1       17.86       11.10      4.45 o 
  10  -2   1       13.91       19.16      3.36 o 
 -10  -1   1       33.42       32.30      6.58 o 
  -9  -1   1      177.14      184.82     11.38 o 
  -8  -1   1      141.10      143.17      9.30 o 
  -7  -1   1       64.92       54.26      5.67 o 
  -6  -1   1      684.00      675.98     18.21 o 
  -5  -1   1      574.48      625.94     16.27 o 
  -4  -1   1      128.43      126.93      6.01 o 
  -3  -1   1     1067.01     1025.51     20.22 o 
  -2  -1   1      356.87      379.35      9.16 o 
  -1  -1   1     1946.58     1984.96     32.08 o 
   0  -1   1        0.04       -0.09      0.50 o 
   1  -1   1        5.33        3.93      1.01 o 
   2  -1   1    10694.83    10543.43    162.77 o 
   3  -1   1     1157.14     1145.98     22.02 o 
   4  -1   1        3.12        5.12      2.01 o 
   5  -1   1      141.99      135.31      6.83 o 
   6  -1   1        4.67        4.36      2.60 o 
   7  -1   1        0.35       -0.21      2.56 o 
   8  -1   1        1.47        0.94      3.11 o 
   9  -1   1       12.71       16.31      5.09 o 
  10  -1   1       79.03       87.45      9.16 o 
 -10   0   1       17.64       22.78      6.21 o 
  -9   0   1       30.62       28.60      5.83 o 
  -8   0   1       67.53       78.61      7.49 o 
  -7   0   1       41.32       29.52      4.96 o 
  -6   0   1        1.38       -1.46      1.46 o 
  -5   0   1       17.90       27.09      3.54 o 
  -4   0   1      590.68      646.23     15.24 o 
  -3   0   1      244.77      269.19      7.90 o 
  -2   0   1     8283.59     8257.51    126.08 o 
  -1   0   1        0.21        1.42      0.66 o 
   0   0   1     2034.89     1938.30     31.55 o 
   1   0   1        1.27        7.31      0.91 o 
   2   0   1      462.64      394.88      8.66 o 
   3   0   1      127.70      120.30      4.93 o 
   4   0   1       21.58       17.41      2.63 o 
   5   0   1      321.13      304.01     10.30 o 
   6   0   1       65.39       48.34      4.87 o 
   7   0   1       56.88       65.36      6.15 o 
   8   0   1      149.55      151.42      9.39 o 
   9   0   1      162.50      183.31     10.97 o 
  10   0   1       27.66       25.31      5.83 o 
 -10   1   1       22.81       18.41      5.85 o 
  -9   1   1       99.10       97.57      8.93 o 
  -8   1   1      111.61      113.09      8.64 o 
  -7   1   1        6.83        6.72      3.20 o 
  -6   1   1      557.61      523.30     16.04 o 
  -5   1   1      296.36      319.11     11.06 o 
  -4   1   1       40.38       63.74      4.45 o 
  -3   1   1     1308.64     1305.64     24.67 o 
  -2   1   1      109.31       98.20      2.83 o 
  -1   1   1     8318.24     7977.93    124.14 o 
   0   1   1     2347.35     2319.69     38.29 o 
   1   1   1       13.71       12.52      1.12 o 
   2   1   1        0.57        1.19      1.01 o 
   3   1   1      810.02      719.18     14.55 o 
   4   1   1      216.37      205.93      7.10 o 
   5   1   1        0.88       -0.59      1.51 o 
   6   1   1      100.62      121.86      6.97 o 
   7   1   1        2.01        1.90      2.60 o 
   8   1   1        1.43        2.81      3.11 o 
   9   1   1        1.25        2.22      3.63 o 
  10   1   1       23.35       25.75      5.87 o 
 -10   2   1        1.45       -3.47      3.47 o 
  -9   2   1        4.69        9.60      4.00 o 
  -8   2   1       53.07       57.11      6.69 o 
  -7   2   1       43.52       46.49      5.57 o 
  -6   2   1       28.28       26.48      4.11 o 
  -5   2   1       89.62       88.05      5.80 o 
  -4   2   1       21.63       20.01      2.90 o 
  -3   2   1      209.26      208.37      5.11 o 
  -2   2   1      630.05      633.90      7.54 o 
  -1   2   1    17494.62    16700.94    302.47 o 
   0   2   1      399.12      414.97      6.03 o 
   1   2   1      442.49      489.76      9.21 o 
   3   2   1      698.64      686.17     14.26 o 
   4   2   1      148.09      152.97      6.19 o 
   5   2   1        1.22        2.01      1.69 o 
   6   2   1      360.89      376.36     12.20 o 
   7   2   1        4.09        5.00      2.65 o 
   8   2   1       19.65       19.40      4.43 o 
   9   2   1      260.56      275.63     13.48 o 
  10   2   1        0.01        5.64      4.04 o 
 -10   3   1       33.99       40.92      7.13 o 
  -9   3   1      103.70      109.57      9.50 o 
  -8   3   1        4.56        2.19      3.18 o 
  -7   3   1       16.56       16.97      4.16 o 
  -6   3   1      156.34      163.62      8.84 o 
  -5   3   1       35.80       40.23      4.50 o 
  -4   3   1      215.13      204.58     10.62 o 
  -3   3   1       11.14       19.68      1.93 o 
  -2   3   1      211.97      219.78      9.02 o 
  -1   3   1      101.52       96.61      3.04 o 
   0   3   1      352.11      264.92      6.51 o 
   1   3   1        0.03        0.12      0.69 o 
   2   3   1        9.72        5.44      1.19 o 
   4   3   1      101.22      108.52      5.30 o 
   5   3   1      841.16      818.19     18.71 o 
   6   3   1        5.07        2.67      2.15 o 
   7   3   1       25.67       25.93      4.25 o 
   8   3   1        6.07        0.82      2.67 o 
   9   3   1        4.43        2.72      3.24 o 
  10   3   1       16.53       13.02      5.00 o 
  -9   4   1        7.13        9.76      4.04 o 
  -8   4   1        6.98        3.08      3.24 o 
  -7   4   1      215.62      209.40     10.94 o 
  -6   4   1      335.65      332.22     13.14 o 
  -5   4   1       23.56       24.49      3.86 o 
  -4   4   1      435.59      419.06      9.27 o 
  -3   4   1      538.20      528.87     12.23 o 
  -2   4   1       57.37       60.36      4.40 o 
  -1   4   1      317.83      318.49      8.75 o 
   0   4   1     2901.26     2787.38     48.23 o 
   1   4   1     2107.91     2070.66     39.20 o 
   3   4   1       80.59       96.45      4.55 o 
   4   4   1        1.50        4.07      1.71 o 
   5   4   1       25.25       17.07      2.97 o 
   6   4   1      218.41      229.44      9.41 o 
   7   4   1      102.01       83.61      6.60 o 
   8   4   1        0.17        5.69      3.13 o 
   9   4   1        9.90       10.35      3.77 o 
  10   4   1       15.99       12.88      4.55 o 
  -9   5   1       25.97       34.31      6.33 o 
  -8   5   1        6.39        2.76      2.99 o 
  -7   5   1        0.88        0.41      2.51 o 
  -6   5   1      255.19      240.91     11.35 o 
  -5   5   1       18.06       24.24      3.05 o 
  -4   5   1      325.49      301.43      9.56 o 
  -3   5   1       34.18       42.59      3.40 o 
  -2   5   1       33.18       39.59      2.71 o 
  -1   5   1       20.06       25.37      2.11 o 
   0   5   1      544.26      507.16      8.93 o 
   1   5   1        6.99       12.83      3.55 o 
   2   5   1       17.63       19.14      1.72 o 
   3   5   1       83.02       80.19      4.45 o 
   4   5   1      392.21      423.90     11.86 o 
   5   5   1      192.27      191.95      8.04 o 
   6   5   1      131.09      129.63      7.15 o 
   7   5   1      100.90      120.19      7.58 o 
   8   5   1       50.94       49.87      5.80 o 
   9   5   1       50.14       41.40      5.69 o 
  10   5   1        2.62       -2.74      2.74 o 
  -8   6   1       25.61       35.57      6.21 o 
  -7   6   1        9.24        4.32      2.92 o 
  -6   6   1       48.29       50.79      5.94 o 
  -5   6   1      433.30      421.58     10.81 o 
  -4   6   1      771.54      770.57     14.86 o 
  -3   6   1       79.81       67.26      4.01 o 
  -2   6   1      608.33      590.92     11.37 o 
  -1   6   1        4.54        6.13      1.48 o 
   0   6   1     1723.28     1787.17     24.04 o 
   1   6   1       17.10       15.01      1.52 o 
   2   6   1        0.20       -0.15      0.76 o 
   3   6   1      192.42      181.65      5.10 o 
   4   6   1        1.89        0.39      1.64 o 
   5   6   1       15.73       11.70      3.18 o 
   6   6   1      279.48      273.83     10.76 o 
   7   6   1       36.40       41.67      5.16 o 
   8   6   1       16.55       11.54      3.84 o 
   9   6   1        9.91        7.40      3.84 o 
  10   6   1       29.21       21.20      5.23 o 
  -8   7   1       13.68       17.71      4.82 o 
  -7   7   1       25.97       23.58      5.19 o 
  -6   7   1        5.67        9.21      3.29 o 
  -5   7   1       17.82       23.44      3.35 o 
  -4   7   1      138.28      134.00      6.06 o 
  -3   7   1       10.10       10.37      3.91 o 
  -2   7   1       25.12       27.70      2.94 o 
  -1   7   1        5.70        4.60      1.54 o 
   0   7   1        0.08        1.27      1.25 o 
   1   7   1       10.70        7.53      1.57 o 
   2   7   1        7.70        9.23      1.35 o 
   3   7   1        0.03       -0.88      0.88 o 
   4   7   1        0.77        6.08      2.47 o 
   5   7   1      480.51      447.48     13.94 o 
   6   7   1      103.05       92.09      6.49 o 
   7   7   1        6.04        8.13      3.22 o 
   8   7   1       44.40       34.79      5.28 o 
   9   7   1       38.21       31.94      5.67 o 
  -7   8   1       12.03       22.82      5.05 o 
  -6   8   1       34.54       38.36      5.87 o 
  -5   8   1       29.51       36.36      4.02 o 
  -4   8   1       51.01       53.16      8.33 o 
  -3   8   1       37.85       36.19      3.72 o 
  -2   8   1       75.71       75.61      4.37 o 
  -1   8   1      193.99      207.05      6.79 o 
   0   8   1       15.63       15.79      2.33 o 
   1   8   1       15.29       13.88      2.24 o 
   2   8   1      268.92      276.35      9.23 o 
   3   8   1      222.66      242.55      5.58 o 
   4   8   1      601.28      593.01      9.70 o 
   5   8   1        3.99        5.67      3.15 o 
   6   8   1       53.88       49.83      5.83 o 
   7   8   1        3.03        7.97      3.40 o 
   8   8   1        0.56       -2.12      2.65 o 
   9   8   1        0.07        2.33      2.46 o 
  -6   9   1        7.77        7.29      3.59 o 
  -5   9   1        4.86        1.08      2.24 o 
  -4   9   1       58.40       62.77      5.02 o 
  -3   9   1        7.97        4.29      3.12 o 
  -2   9   1       81.68       82.43      4.91 o 
  -1   9   1        1.15        1.63      1.67 o 
   0   9   1       34.05       30.24      3.10 o 
   1   9   1       43.48       39.27      3.38 o 
   2   9   1       56.27       59.98      4.16 o 
   3   9   1        2.56        0.89      1.65 o 
   4   9   1      668.39      715.43     14.34 o 
   5   9   1       25.35       27.68      2.90 o 
   6   9   1       90.84      106.70      4.44 o 
   7   9   1       15.51       22.74      3.87 o 
   8   9   1        5.95        5.62      3.88 o 
  -5  10   1        3.45        5.54      2.54 o 
  -4  10   1       10.48        9.82      5.25 o 
  -3  10   1       26.38       17.40      3.98 o 
  -2  10   1       19.04       22.76      4.90 o 
  -1  10   1        2.42        5.08      2.03 o 
   0  10   1        1.19        2.12      1.63 o 
   1  10   1       12.07        6.01      6.69 o 
   2  10   1        5.72        6.69      2.00 o 
   3  10   1       32.40       44.60      9.14 o 
   4  10   1       48.52       42.01      3.83 o 
   5  10   1       16.91        9.78      5.33 o 
  -4  11   1       20.12       26.83      4.06 o 
  -3  11   1        1.18        0.29      1.94 o 
  -2  11   1      105.70      110.94      6.05 o 
  -1  11   1        4.22        1.43      4.12 o 
   0  11   1        0.78        0.96      1.54 o 
   1  11   1       16.41       20.39      3.11 o 
   2  11   1       34.22       43.52      3.97 o 
   3  11   1       46.63       48.24      4.14 o 
   4  11   1        2.63       -2.03      2.81 o 
  -2  12   1        0.34        4.91      4.76 o 
  -1  12   1       10.91        8.95      2.46 o 
   0  12   1        1.16        0.37      2.16 o 
   1  12   1        0.59        1.07      3.13 o 
   2  12   1        0.88       -2.70      2.70 o 
   3  12   1       30.46       32.12      6.05 o 
   4  12   1        0.11       -1.92      2.97 o 
  -4 -12   2        2.90        8.68      3.66 o 
  -3 -12   2       16.74       25.56      5.21 o 
  -2 -12   2       25.27       32.10      5.73 o 
  -1 -12   2        9.98       15.97      4.34 o 
   0 -12   2        4.05        2.31      2.79 o 
   1 -12   2        0.13        1.93      2.29 o 
   2 -12   2        8.79       13.88      3.19 o 
  -6 -11   2        0.19        2.42      3.15 o 
  -5 -11   2       12.93       17.77      4.55 o 
  -4 -11   2      116.77      131.77      9.39 o 
  -3 -11   2       11.98       12.27      3.84 o 
  -2 -11   2       58.71       56.59      6.56 o 
  -1 -11   2       65.70       63.65      6.92 o 
   0 -11   2       21.23       28.82      4.83 o 
   1 -11   2       12.21       14.74      3.35 o 
   2 -11   2       46.56       47.20      4.66 o 
   3 -11   2        1.57        4.53      2.47 o 
   4 -11   2       21.97       18.69      4.87 o 
  -7 -10   2        0.24       -2.58      2.58 o 
  -6 -10   2        1.62        0.23      2.79 o 
  -5 -10   2        3.40        5.60      2.88 o 
  -4 -10   2       14.95       22.55      4.52 o 
  -3 -10   2       24.73       29.72      5.14 o 
  -2 -10   2      308.50      290.89     12.88 o 
  -1 -10   2        5.78        4.05      2.22 o 
   0 -10   2       21.98       21.54      3.14 o 
   1 -10   2        2.44        6.89      2.79 o 
   2 -10   2      111.77      112.39      5.90 o 
   3 -10   2        2.91        1.59      2.09 o 
   4 -10   2        0.13        3.91      3.15 o 
   5 -10   2       43.97       38.08      6.51 o 
  -8  -9   2        0.57       -2.08      3.50 o 
  -7  -9   2       20.82       36.23      6.79 o 
  -6  -9   2        6.83        7.90      3.72 o 
  -5  -9   2       12.93        9.55      3.54 o 
  -4  -9   2        3.84        2.70      2.33 o 
  -3  -9   2       83.39       97.73      7.22 o 
  -2  -9   2       22.19       24.52      2.88 o 
  -1  -9   2        6.88       10.70      2.32 o 
   0  -9   2        0.02       -1.35      1.44 o 
   1  -9   2      213.11      197.45      7.93 o 
   2  -9   2      165.36      147.07      9.30 o 
   3  -9   2        1.38        0.97      1.86 o 
   4  -9   2       75.49       83.77      7.72 o 
   5  -9   2       10.04        7.56      3.34 o 
   6  -9   2        3.33        6.21      3.22 o 
  -8  -8   2       15.09       21.54      5.53 o 
  -7  -8   2       25.09       26.00      5.67 o 
  -6  -8   2        1.57        0.96      2.38 o 
  -5  -8   2        0.09        1.60      2.06 o 
  -4  -8   2       13.57       15.69      3.77 o 
  -3  -8   2      222.15      233.39     10.69 o 
  -2  -8   2      125.15      123.27      4.98 o 
  -1  -8   2      218.10      210.96      7.56 o 
   0  -8   2      161.70      172.15      6.21 o 
   1  -8   2       42.08       45.59      5.65 o 
   2  -8   2        1.03       -1.35      1.35 o 
   3  -8   2        0.76        2.33      1.84 o 
   4  -8   2      163.07      184.29     10.35 o 
   5  -8   2      145.83      120.28      8.61 o 
   6  -8   2        0.04        4.04      2.63 o 
   7  -8   2       20.13       20.95      4.93 o 
  -9  -7   2        8.65       11.61      4.55 o 
  -8  -7   2       16.94       16.59      4.59 o 
  -7  -7   2      115.99      123.27      8.86 o 
  -6  -7   2      124.84      109.41      7.84 o 
  -5  -7   2       37.53       29.24      4.66 o 
  -4  -7   2       11.69        4.84      2.54 o 
  -3  -7   2      197.44      205.76      8.21 o 
  -2  -7   2      318.03      316.32     11.72 o 
  -1  -7   2       52.09       51.90      3.23 o 
   0  -7   2       44.13       53.68      3.36 o 
   1  -7   2       43.97       47.34      3.35 o 
   2  -7   2      151.86      149.43      5.83 o 
   3  -7   2      145.12      154.52      6.26 o 
   4  -7   2      124.54      131.80      8.52 o 
   5  -7   2       47.64       40.87      5.62 o 
   6  -7   2       80.66       70.34      7.26 o 
   7  -7   2       10.31       20.77      4.77 o 
   8  -7   2        2.91        2.38      2.90 o 
  -9  -6   2        0.01        2.97      3.50 o 
  -8  -6   2        7.85        1.74      3.13 o 
  -7  -6   2       10.00       11.61      3.70 o 
  -6  -6   2      122.27      106.53      8.13 o 
  -5  -6   2      102.99       86.77      6.37 o 
  -4  -6   2       35.52       33.66      2.54 o 
  -3  -6   2       92.22      108.39      4.02 o 
  -2  -6   2      248.69      230.61      7.25 o 
  -1  -6   2     1156.28     1109.62     16.42 o 
   0  -6   2      848.96      795.35     14.56 o 
   1  -6   2        1.37        2.04      1.30 o 
   2  -6   2      601.14      599.82     11.75 o 
   3  -6   2       14.89       16.51      2.47 o 
   4  -6   2      318.08      319.24     12.52 o 
   5  -6   2      454.05      390.86     14.76 o 
   6  -6   2        6.39        3.59      2.63 o 
   7  -6   2       20.71       25.34      5.41 o 
   8  -6   2       58.97       49.67      7.15 o 
 -10  -5   2        0.06       -3.20      3.20 o 
  -9  -5   2        0.11        2.24      3.20 o 
  -8  -5   2       64.13       66.73      6.92 o 
  -7  -5   2        9.43        8.16      3.45 o 
  -6  -5   2        4.43        4.57      2.70 o 
  -5  -5   2      128.82      111.01      6.90 o 
  -4  -5   2       59.99       59.67      4.82 o 
  -3  -5   2       86.95       92.51      3.33 o 
  -2  -5   2      701.59      793.38     12.10 o 
  -1  -5   2        3.63        1.22      0.93 o 
   0  -5   2       92.32       81.30      2.28 o 
   1  -5   2      847.81      846.47     13.49 o 
   2  -5   2      756.01      812.48     13.70 o 
   3  -5   2      387.32      375.60     12.31 o 
   4  -5   2      527.47      546.03     16.31 o 
   5  -5   2       11.55        1.67      2.81 o 
   6  -5   2      217.24      242.85     11.58 o 
   7  -5   2       23.24       21.47      4.93 o 
   8  -5   2       99.52       95.72      8.73 o 
   9  -5   2        9.55       10.39      4.48 o 
 -10  -4   2        0.25        1.03      3.68 o 
  -9  -4   2       23.20       12.45      4.71 o 
  -8  -4   2      173.33      165.63     10.21 o 
  -7  -4   2       43.72       54.90      5.96 o 
  -6  -4   2      447.85      461.89     15.17 o 
  -5  -4   2      328.08      371.13     12.86 o 
  -4  -4   2        0.94        0.98      1.67 o 
  -3  -4   2       28.71       34.06      3.59 o 
  -2  -4   2     2233.18     2303.14     28.06 o 
  -1  -4   2      322.80      309.72      4.69 o 
   0  -4   2      757.58      724.24      8.49 o 
   1  -4   2      889.08      928.37     18.08 o 
   2  -4   2     1940.68     2136.62     27.58 o 
   3  -4   2     4788.09     4945.47     55.69 o 
   4  -4   2        2.63        4.36      1.18 o 
   5  -4   2      223.08      191.59      9.36 o 
   6  -4   2      786.61      773.96     21.38 o 
   7  -4   2       22.83       31.60      5.14 o 
   8  -4   2        2.73        7.17      3.91 o 
   9  -4   2        0.05       -2.03      2.81 o 
 -10  -3   2        2.27       -1.42      3.24 o 
  -9  -3   2       78.68       81.99      8.06 o 
  -8  -3   2       96.75       83.48      7.70 o 
  -7  -3   2       12.96       14.62      4.20 o 
  -6  -3   2        0.70       -1.39      1.96 o 
  -5  -3   2      910.33      873.32     20.95 o 
  -4  -3   2      250.72      327.63     11.49 o 
  -3  -3   2      966.12      973.24     20.58 o 
  -2  -3   2       31.78       32.04      1.98 o 
  -1  -3   2     3949.28     3658.60     59.31 o 
   0  -3   2       14.62       11.38      0.92 o 
   1  -3   2      197.48      200.22      4.67 o 
   2  -3   2      750.61      808.67     15.20 o 
   3  -3   2     1872.93     2022.40     24.87 o 
   4  -3   2      112.41      109.18      3.75 o 
   5  -3   2      206.34      187.42      5.44 o 
   6  -3   2      487.97      483.37     10.15 o 
   7  -3   2       15.02        9.00      3.63 o 
   8  -3   2        4.54        5.25      1.95 o 
   9  -3   2       11.96       13.98      4.84 o 
  10  -3   2       52.46       53.89      7.88 o 
 -10  -2   2        0.57       -1.80      3.56 o 
  -9  -2   2        0.01       -2.31      2.31 o 
  -8  -2   2      112.30      110.41      8.20 o 
  -7  -2   2       21.26       15.72      3.95 o 
  -6  -2   2       67.78       64.36      5.71 o 
  -5  -2   2      944.16      989.62     22.82 o 
  -4  -2   2      300.96      358.40     10.97 o 
  -3  -2   2      643.52      731.51     16.20 o 
  -2  -2   2     1047.01     1001.43     13.67 o 
  -1  -2   2      712.17      733.68     10.16 o 
   0  -2   2       71.08       44.64      2.26 o 
   1  -2   2    11906.49    11993.92    184.93 o 
   2  -2   2      833.18      825.04     11.33 o 
   3  -2   2      690.15      741.85     15.99 o 
   5  -2   2      101.28       98.23      3.92 o 
   6  -2   2        0.86       -0.94      1.22 o 
   7  -2   2      132.61      129.43      5.42 o 
   8  -2   2        4.51        3.78      2.09 o 
   9  -2   2       53.89       51.63      4.43 o 
  10  -2   2       21.17       20.69      5.20 o 
 -10  -1   2        1.55       -2.17      3.31 o 
  -9  -1   2        3.83        2.06      3.34 o 
  -8  -1   2        6.41        7.72      3.52 o 
  -7  -1   2      135.27      135.18      8.48 o 
  -6  -1   2       32.66       35.18      4.34 o 
  -5  -1   2        0.71        8.13      2.63 o 
  -4  -1   2      232.82      270.45      9.21 o 
  -3  -1   2     1257.74     1237.45     16.80 o 
  -2  -1   2     3006.13     2932.36     47.75 o 
  -1  -1   2      417.20      384.77     10.44 o 
   0  -1   2     2323.29     2133.37     24.14 o 
   1  -1   2     2610.54     2635.28     30.51 o 
   2  -1   2      696.54      735.21     10.13 o 
   3  -1   2      156.38      145.85      3.85 o 
   4  -1   2       13.38       13.05      1.58 o 
   5  -1   2      199.04      201.30      5.63 o 
   6  -1   2      398.94      395.97     11.48 o 
   7  -1   2       12.65       12.60      2.34 o 
   8  -1   2       14.87       14.32      2.67 o 
   9  -1   2        3.49        3.78      2.15 o 
  10  -1   2      117.11      133.59      6.77 o 
 -10   0   2        3.88        1.28      4.04 o 
  -9   0   2      187.11      215.52     12.59 o 
  -8   0   2      340.19      305.56     13.89 o 
  -7   0   2      143.11      174.61      9.60 o 
  -6   0   2       11.97       14.14      3.24 o 
  -5   0   2      377.72      361.78     11.70 o 
  -4   0   2       11.21        7.45      2.15 o 
  -3   0   2      363.55      365.66      6.98 o 
  -2   0   2      268.33      268.80      5.20 o 
  -1   0   2     1678.49     1480.27    117.27 o 
   0   0   2      256.68      207.45      3.41 o 
   1   0   2     4129.23     4374.97     47.60 o 
   2   0   2     1915.53     1998.07     23.29 o 
   3   0   2      110.68      101.02      3.17 o 
   4   0   2      287.24      281.69      6.15 o 
   5   0   2        7.83        6.41      1.47 o 
   6   0   2      577.55      567.86     11.19 o 
   7   0   2        0.75       -1.15      2.03 o 
   8   0   2       39.66       43.25      6.69 o 
   9   0   2        0.07       -0.10      3.85 o 
  10   0   2       10.07        6.68      2.62 o 
 -10   1   2        0.96       -1.14      2.33 o 
  -9   1   2        4.05        2.26      3.27 o 
  -8   1   2       56.30       50.79      6.31 o 
  -7   1   2       43.52       49.21      5.80 o 
  -6   1   2      123.34      129.85      7.90 o 
  -5   1   2     1784.81     1863.14     36.60 o 
  -4   1   2       33.88       31.21      3.34 o 
  -3   1   2     3182.24     3233.77     30.87 o 
  -2   1   2        0.90       -0.02      0.52 o 
  -1   1   2        6.42        5.47      1.26 o 
   0   1   2      398.11      362.42      9.08 o 
   1   1   2    13486.69    13227.78    146.83 o 
   2   1   2     6833.25     6780.05     73.16 o 
   3   1   2     1043.78      977.21     13.33 o 
   4   1   2        3.38        4.31      1.29 o 
   5   1   2       75.01       64.26      4.82 o 
   6   1   2      119.51      108.95      6.53 o 
   7   1   2        3.77        5.37      2.92 o 
   8   1   2        7.73        8.38      3.68 o 
   9   1   2       17.89       16.99      3.15 o 
  10   1   2        0.11       -2.90      2.90 o 
 -10   2   2        5.89       10.19      4.18 o 
  -9   2   2        1.33       -1.39      2.81 o 
  -8   2   2       30.84       41.28      5.99 o 
  -7   2   2        0.05       -0.21      2.40 o 
  -6   2   2        1.62        0.71      2.33 o 
  -5   2   2        9.54       18.03      3.43 o 
  -4   2   2      102.35      112.67     10.76 o 
  -3   2   2     2963.26     2932.85     28.51 o 
  -2   2   2       45.60       45.76      1.73 o 
  -1   2   2      364.05      333.83      4.54 o 
   0   2   2     1217.29     1212.22     12.03 o 
   1   2   2    16650.36    16046.68    176.56 o 
   2   2   2     4364.35     4387.91     48.24 o 
   3   2   2      357.21      409.53      7.05 o 
   4   2   2        0.25        1.52      0.99 o 
   5   2   2      928.30      946.79     20.36 o 
   6   2   2      575.55      578.04     15.83 o 
   7   2   2        8.95       11.63      3.52 o 
   8   2   2      134.09      155.17      9.39 o 
   9   2   2      209.43      214.94     11.23 o 
  10   2   2        0.41        1.64      2.04 o 
  -9   3   2       97.31       93.37      9.02 o 
  -8   3   2        0.01        2.12      2.76 o 
  -7   3   2       60.19       74.43      7.13 o 
  -6   3   2      115.55      115.55      7.68 o 
  -5   3   2      107.52      121.77      7.20 o 
  -4   3   2      305.45      350.99      8.04 o 
  -3   3   2      648.41      611.03      8.27 o 
  -2   3   2      300.40      318.59      7.45 o 
  -1   3   2        0.06        0.37      0.58 o 
   0   3   2     1421.54     1516.48     15.05 o 
   1   3   2     3944.36     4125.52     63.73 o 
   2   3   2      132.29      127.23      3.16 o 
   3   3   2     1191.62     1183.56     15.71 o 
   4   3   2      124.28      116.53      3.84 o 
   5   3   2        1.88        4.50      1.94 o 
   6   3   2       70.58       61.73      5.00 o 
   7   3   2      258.79      251.67     10.49 o 
   8   3   2      117.20      124.26      8.06 o 
   9   3   2        3.83        0.93      2.28 o 
  10   3   2        6.46        8.45      2.60 o 
  -9   4   2       58.34       44.87      6.92 o 
  -8   4   2        9.12       10.55      4.11 o 
  -7   4   2       90.12       98.37      7.86 o 
  -6   4   2        0.40       -1.42      2.01 o 
  -5   4   2       74.35       62.05      3.96 o 
  -4   4   2        0.35       -0.04      1.21 o 
  -3   4   2     1018.22     1005.87     12.07 o 
  -2   4   2       17.77       13.21      2.03 o 
  -1   4   2      515.10      529.69      7.88 o 
   0   4   2      242.09      270.72      4.24 o 
   1   4   2      250.19      247.09      4.93 o 
   2   4   2      794.67      847.44     11.74 o 
   3   4   2       11.07       13.52      1.69 o 
   4   4   2        9.57       12.12      1.67 o 
   5   4   2       45.56       64.89      3.44 o 
   6   4   2       21.12       26.98      3.68 o 
   7   4   2        0.05       -0.69      2.31 o 
   8   4   2      332.53      322.56     12.75 o 
   9   4   2        7.06        6.04      3.70 o 
  10   4   2        0.00        1.23      1.99 o 
  -9   5   2       11.65       15.85      4.77 o 
  -8   5   2      105.69      118.11      9.16 o 
  -7   5   2       35.49       37.99      5.62 o 
  -6   5   2      103.22       97.73      7.42 o 
  -5   5   2       22.73       18.70      4.39 o 
  -4   5   2       27.40       31.47      2.95 o 
  -3   5   2      601.72      598.24     11.50 o 
  -2   5   2       16.71       16.54      1.33 o 
  -1   5   2      966.87      955.91     13.26 o 
   0   5   2      145.74      160.55      3.31 o 
   1   5   2      498.94      530.95      7.13 o 
   2   5   2        5.19        1.95      0.93 o 
   3   5   2      587.82      560.14      9.44 o 
   4   5   2      382.89      373.80     11.47 o 
   5   5   2        0.41        2.89      1.84 o 
   6   5   2       21.65       20.95      3.64 o 
   7   5   2       88.92       77.55      4.63 o 
   8   5   2       55.81       55.51      4.32 o 
   9   5   2       41.75       48.72      4.49 o 
  10   5   2       38.63       44.08      4.80 o 
  -8   6   2       22.04       26.73      5.62 o 
  -7   6   2        0.07       -0.07      2.33 o 
  -6   6   2      171.88      175.03      7.16 o 
  -5   6   2        5.88        6.97      2.52 o 
  -4   6   2        8.76        8.28      2.14 o 
  -3   6   2       44.24       55.09      3.64 o 
  -2   6   2       23.30       16.31      2.14 o 
  -1   6   2      328.05      311.27     11.08 o 
   0   6   2      327.20      368.34      5.71 o 
   1   6   2       42.61       43.46      2.01 o 
   2   6   2      373.06      383.39      6.28 o 
   3   6   2        0.08        0.88      1.09 o 
   4   6   2       55.86       64.80      3.31 o 
   5   6   2      545.24      540.63     10.67 o 
   6   6   2      113.25      102.66      4.74 o 
   7   6   2      274.42      261.51      7.97 o 
   8   6   2       52.17       43.11      4.05 o 
   9   6   2       16.28       21.14      5.51 o 
  10   6   2        4.49        3.52      2.52 o 
  -8   7   2        3.54        4.32      3.36 o 
  -7   7   2       49.47       52.32      6.60 o 
  -6   7   2       29.83       29.96      6.91 o 
  -5   7   2        0.99        1.54      1.84 o 
  -4   7   2        2.24        0.72      2.49 o 
  -3   7   2       54.07       51.43      3.83 o 
  -2   7   2        0.24       -1.19      1.19 o 
  -1   7   2       15.44       20.84      3.23 o 
   0   7   2       69.24       68.83      3.50 o 
   1   7   2       17.97       19.04      1.61 o 
   2   7   2       38.05       40.69      2.21 o 
   3   7   2      223.55      217.08      4.96 o 
   4   7   2       43.66       39.37      2.88 o 
   5   7   2        8.86        6.32      2.02 o 
   6   7   2      267.72      290.17      8.12 o 
   7   7   2        6.53        3.45      2.07 o 
   8   7   2        9.71        6.73      2.47 o 
   9   7   2       30.73       41.14      6.63 o 
  -7   8   2       45.64       57.94      7.40 o 
  -6   8   2      117.03      132.22      6.84 o 
  -5   8   2      179.84      189.88      7.78 o 
  -4   8   2       80.96       81.30      5.14 o 
  -3   8   2      258.58      242.94      8.61 o 
  -2   8   2        4.46        9.42      2.16 o 
  -1   8   2      780.18      775.84     25.96 o 
   0   8   2        0.05        0.31      0.93 o 
   1   8   2        6.37        8.89      1.97 o 
   2   8   2        1.35        2.36      3.28 o 
   3   8   2       21.98       24.93      2.15 o 
   4   8   2      107.22      115.30      4.12 o 
   5   8   2      138.02      147.50      5.59 o 
   6   8   2       11.18       14.91      2.61 o 
   7   8   2        9.73       11.38      3.82 o 
   8   8   2        8.86       18.76      4.96 o 
   9   8   2        5.56        7.79      4.29 o 
  -6   9   2       18.17       14.98      3.23 o 
  -5   9   2       69.93       79.37      5.59 o 
  -4   9   2        3.58        1.41      3.00 o 
  -3   9   2       78.31       70.25      4.81 o 
  -2   9   2        0.37        1.50      2.41 o 
  -1   9   2       36.07       35.43      3.39 o 
   0   9   2       11.32        6.54      1.88 o 
   1   9   2       15.01       10.28      2.18 o 
   2   9   2       81.84       88.84      4.60 o 
   3   9   2       29.87       32.49      3.18 o 
   4   9   2       46.52       50.38      3.78 o 
   5   9   2       45.04       63.80      5.94 o 
   6   9   2        0.49        1.64      2.76 o 
   7   9   2        1.02        1.37      2.92 o 
   8   9   2        0.88       -0.07      3.34 o 
  -5  10   2        0.45       -1.50      1.93 o 
  -4  10   2       10.19       12.99      3.02 o 
  -3  10   2        0.24        3.55      2.12 o 
  -2  10   2        0.26        2.32      1.78 o 
  -1  10   2       34.90       35.45      3.58 o 
   0  10   2       68.63       70.13      6.61 o 
   1  10   2       70.35       78.82      7.38 o 
   2  10   2       10.13       13.66      4.02 o 
   3  10   2      121.55      126.79      8.86 o 
   4  10   2        2.24        5.92      3.59 o 
   5  10   2        1.25       -2.47      2.74 o 
   6  10   2        0.48        3.20      3.29 o 
   7  10   2       12.04       13.32      4.55 o 
  -4  11   2        1.78        4.55      2.56 o 
  -3  11   2        9.05        8.48      2.90 o 
  -2  11   2        0.71        0.71      1.72 o 
  -1  11   2        1.04        2.54      3.22 o 
   0  11   2        0.46        0.21      2.65 o 
   1  11   2       44.83       55.40      6.85 o 
   2  11   2       19.99       31.44      5.78 o 
   3  11   2       68.90       76.88      7.70 o 
   4  11   2        0.11        5.09      3.50 o 
   5  11   2       51.57       60.08      7.36 o 
   6  11   2       20.52       20.86      5.35 o 
  -2  12   2        0.00        2.72      3.47 o 
  -1  12   2        1.22        0.98      3.13 o 
   0  12   2        4.21        6.44      3.84 o 
   1  12   2        0.03        4.91      3.79 o 
   2  12   2       29.60       16.81      5.21 o 
   3  12   2        2.40        4.66      3.68 o 
   4  12   2       26.37       23.65      5.67 o 
  -3 -12   3        0.01        0.98      2.56 o 
  -2 -12   3        8.58       13.48      4.14 o 
  -1 -12   3        0.79        3.04      2.83 o 
   0 -12   3        0.01        1.01      2.40 o 
   1 -12   3        2.53        8.61      3.47 o 
  -5 -11   3        6.95        2.15      2.92 o 
  -4 -11   3       26.22       32.51      5.92 o 
  -3 -11   3        0.00        1.78      2.63 o 
  -2 -11   3       15.00       17.57      4.29 o 
  -1 -11   3       15.64       22.41      4.73 o 
   0 -11   3       88.33       95.22      7.90 o 
   1 -11   3       29.93       34.28      5.03 o 
   2 -11   3      112.73      112.21      6.40 o 
   3 -11   3        1.50        0.53      2.35 o 
  -6 -10   3        3.56       -1.46      2.47 o 
  -5 -10   3        8.87       18.05      4.68 o 
  -4 -10   3       95.57       98.67      7.93 o 
  -3 -10   3       26.58       29.06      5.37 o 
  -2 -10   3       63.71       64.54      6.79 o 
  -1 -10   3       15.14       10.92      3.56 o 
   0 -10   3      193.73      203.96      7.53 o 
   1 -10   3       14.15       14.07      2.73 o 
   2 -10   3       77.20       81.94     11.67 o 
   3 -10   3       42.44       36.80      5.94 o 
   4 -10   3       42.25       42.84      6.31 o 
   5 -10   3       54.51       50.92      7.15 o 
  -7  -9   3        5.41        2.87      4.93 o 
  -6  -9   3        4.97       -1.44      2.17 o 
  -5  -9   3       40.80       39.66      5.76 o 
  -4  -9   3       12.79       16.17      4.11 o 
  -3  -9   3       50.82       54.83      6.10 o 
  -2  -9   3      458.27      472.17     16.45 o 
  -1  -9   3      146.99      133.51      8.34 o 
   0  -9   3       41.59       36.07      3.47 o 
   1  -9   3       17.96       19.19      4.06 o 
   2  -9   3      375.62      348.45     10.04 o 
   3  -9   3       18.86       21.95      4.55 o 
   4  -9   3       15.37       15.26      4.00 o 
   5  -9   3       43.10       42.22      6.35 o 
   6  -9   3       43.94       40.67      6.42 o 
  -8  -8   3       41.75       40.09      6.83 o 
  -7  -8   3        3.55        0.98      3.63 o 
  -6  -8   3       15.35       12.34      3.66 o 
  -5  -8   3        6.84        8.36      2.92 o 
  -4  -8   3       78.43       77.79      6.83 o 
  -3  -8   3       34.45       37.44      5.05 o 
  -2  -8   3      358.77      356.55     13.41 o 
  -1  -8   3      301.25      300.96     12.05 o 
   0  -8   3       54.12       56.85      4.18 o 
   1  -8   3       41.32       35.61      3.38 o 
   2  -8   3       74.72       67.27      8.32 o 
   3  -8   3       23.24       30.06      5.00 o 
   4  -8   3      133.12      118.23      8.36 o 
   5  -8   3        0.43        5.48      2.63 o 
   6  -8   3        1.82       -0.57      2.38 o 
   7  -8   3      100.48       94.81      8.96 o 
  -9  -7   3       15.75       12.61      4.84 o 
  -8  -7   3        1.38        0.66      3.06 o 
  -7  -7   3      153.01      152.75     10.05 o 
  -6  -7   3       37.39       38.33      5.44 o 
  -5  -7   3       12.20       13.46      3.61 o 
  -4  -7   3      307.55      298.75     12.34 o 
  -3  -7   3        9.57        8.25      2.90 o 
  -2  -7   3      659.77      635.81     22.42 o 
  -1  -7   3      161.60      162.64      5.36 o 
   0  -7   3      363.15      353.87     16.44 o 
   1  -7   3       90.62       87.58      4.36 o 
   2  -7   3      248.51      240.41      9.05 o 
   3  -7   3      324.52      332.06     13.11 o 
   4  -7   3       77.92       74.68      6.85 o 
   5  -7   3        5.24        7.72      3.56 o 
   6  -7   3       13.03       22.78      5.05 o 
   7  -7   3       13.14       17.71      5.19 o 
   8  -7   3       14.99       11.06      4.55 o 
  -9  -6   3        1.20       -1.46      2.88 o 
  -8  -6   3       13.59       17.07      4.73 o 
  -7  -6   3      163.83      130.72      8.82 o 
  -5  -6   3        5.56        4.68      2.60 o 
  -4  -6   3       10.98        6.47      2.54 o 
  -3  -6   3      594.40      594.67     16.93 o 
  -2  -6   3     1307.10     1242.52     17.82 o 
  -1  -6   3        0.39       -0.71      0.71 o 
   0  -6   3       27.77       22.36      1.82 o 
   1  -6   3       47.56       43.87      4.33 o 
   2  -6   3      127.39      117.86      7.15 o 
   3  -6   3      369.73      350.40     12.86 o 
   4  -6   3      513.25      507.49     16.43 o 
   5  -6   3      319.18      298.36     12.82 o 
   6  -6   3        0.51        8.36      3.79 o 
   7  -6   3       71.37       77.45      7.86 o 
   8  -6   3        4.08        2.33      3.82 o 
  -9  -5   3       18.00       16.13      4.98 o 
  -8  -5   3       35.84       45.65      6.37 o 
  -7  -5   3      297.39      267.34     12.34 o 
  -6  -5   3        2.06        6.15      3.18 o 
  -5  -5   3        0.00        3.04      2.10 o 
  -4  -5   3      140.63      133.10      7.36 o 
  -3  -5   3        1.18        2.15      1.11 o 
  -2  -5   3       53.38       71.39      3.54 o 
  -1  -5   3       68.62       72.01      2.37 o 
   0  -5   3        0.01        0.41      0.69 o 
   1  -5   3       29.10       26.13      1.54 o 
   2  -5   3     2896.81     2730.55     32.71 o 
   3  -5   3       27.73       27.64      4.00 o 
   4  -5   3       93.40       91.63      6.81 o 
   5  -5   3        0.00        5.14      3.02 o 
   6  -5   3        2.57        1.35      2.72 o 
   7  -5   3       21.21       18.28      4.84 o 
   8  -5   3       88.91       68.42      7.68 o 
   9  -5   3        6.64        5.16      4.04 o 
 -10  -4   3       15.25        7.63      4.09 o 
  -9  -4   3        7.66        9.48      4.00 o 
  -8  -4   3       36.04       38.63      5.76 o 
  -7  -4   3      547.69      533.31     17.84 o 
  -6  -4   3       82.29       90.45      6.76 o 
  -5  -4   3        3.84       -1.69      1.69 o 
  -4  -4   3        2.76        4.14      2.03 o 
  -3  -4   3      139.35      138.32      4.65 o 
  -2  -4   3     5241.93     5331.42     60.40 o 
  -1  -4   3      666.80      642.12      7.97 o 
   0  -4   3      242.07      237.40      4.11 o 
   1  -4   3      360.48      376.45      6.77 o 
   2  -4   3      559.06      617.30     13.88 o 
   3  -4   3       25.02       21.99      2.76 o 
   4  -4   3      419.31      401.71      8.13 o 
   5  -4   3       31.53       31.67      2.64 o 
   6  -4   3      161.22      164.65      9.48 o 
   7  -4   3       10.34       17.13      4.39 o 
   8  -4   3       49.69       58.44      7.15 o 
   9  -4   3        0.11       -2.88      2.88 o 
 -10  -3   3        0.13        4.48      3.82 o 
  -9  -3   3        9.40       10.67      4.23 o 
  -8  -3   3       10.45        9.85      3.75 o 
  -7  -3   3     1191.97     1134.26     28.19 o 
  -6  -3   3      632.54      646.83     18.69 o 
  -5  -3   3      417.55      404.23     13.11 o 
  -4  -3   3       39.36       48.20      4.45 o 
  -3  -3   3     2801.28     3095.03     46.92 o 
  -2  -3   3     1884.34     1879.08     23.87 o 
  -1  -3   3       37.08       47.72      2.71 o 
   0  -3   3      355.24      354.09      6.38 o 
   1  -3   3      237.55      238.13      5.01 o 
   2  -3   3     1388.79     1570.10     21.03 o 
   3  -3   3      135.22      138.65      4.13 o 
   4  -3   3      143.20      122.12      5.01 o 
   5  -3   3        9.10        8.32      1.71 o 
   6  -3   3      137.73      121.03      6.04 o 
   7  -3   3       75.52       74.25      6.72 o 
   8  -3   3       52.62       53.36      5.84 o 
   9  -3   3        0.08        1.10      3.56 o 
 -10  -2   3        4.05       -2.33      2.88 o 
  -9  -2   3        0.03       -0.80      2.99 o 
  -8  -2   3        6.01        4.75      2.67 o 
  -7  -2   3       11.34       14.37      3.98 o 
  -6  -2   3      208.02      200.24      9.57 o 
  -5  -2   3        4.61        5.32      2.33 o 
  -4  -2   3       37.13       43.09      4.00 o 
  -3  -2   3       43.37       44.81      2.58 o 
  -2  -2   3     1606.94     1642.82     29.86 o 
  -1  -2   3     1155.92     1094.20     14.54 o 
   0  -2   3     1458.51     1416.86     17.61 o 
   1  -2   3      820.16      853.87     17.02 o 
   2  -2   3     4220.23     4299.55     69.11 o 
   3  -2   3       10.68       11.99      2.44 o 
   4  -2   3      710.21      635.19     11.35 o 
   5  -2   3        1.14        3.48      1.37 o 
   6  -2   3        0.98        2.22      1.53 o 
   7  -2   3      230.93      214.84      6.95 o 
   8  -2   3       36.54       42.17      3.74 o 
   9  -2   3       32.69       37.80      3.92 o 
  10  -2   3       11.20       15.13      4.92 o 
 -10  -1   3       36.17       35.59      6.58 o 
  -9  -1   3       57.66       52.96      6.72 o 
  -8  -1   3       48.72       40.37      5.64 o 
  -7  -1   3      123.42      120.97      7.93 o 
  -6  -1   3      140.17      136.82      7.90 o 
  -5  -1   3       39.47       52.86      4.75 o 
  -4  -1   3      793.35      803.72     13.30 o 
  -3  -1   3      161.52      174.64      5.41 o 
  -2  -1   3      233.30      211.49      4.89 o 
  -1  -1   3       29.40       30.70      3.86 o 
   0  -1   3      259.83      230.40      4.45 o 
   1  -1   3     1110.50     1120.66     14.28 o 
   2  -1   3       14.83       20.13      1.56 o 
   3  -1   3        6.26       17.02      2.38 o 
   4  -1   3      112.53      114.34      3.89 o 
   5  -1   3       66.29       66.88      3.35 o 
   6  -1   3        0.22       -1.19      1.19 o 
   7  -1   3        7.69       12.55      2.42 o 
   8  -1   3      102.10       99.36      5.13 o 
   9  -1   3       35.67       37.13      3.99 o 
  10  -1   3       21.28       30.08      3.92 o 
 -10   0   3       18.60       15.95      4.89 o 
  -9   0   3       18.91       20.52      4.96 o 
  -8   0   3       38.94       34.13      5.60 o 
  -7   0   3       87.24      104.20      7.56 o 
  -6   0   3      335.80      337.31     12.43 o 
  -5   0   3      283.62      271.95     10.28 o 
  -4   0   3      215.71      224.13      6.06 o 
  -3   0   3       78.12       91.35      2.54 o 
  -2   0   3      506.67      477.91      7.98 o 
  -1   0   3      410.03      387.89      6.33 o 
   0   0   3     1437.69     1390.81     16.71 o 
   1   0   3      521.34      499.71      7.27 o 
   2   0   3      687.83      704.34      9.99 o 
   3   0   3        0.40        1.28      1.61 o 
   4   0   3      513.61      504.91      9.03 o 
   5   0   3      790.30      812.04     13.36 o 
   6   0   3      282.38      294.02      7.70 o 
   7   0   3       29.31       34.38      5.68 o 
   8   0   3        0.61        2.09      1.66 o 
   9   0   3       29.18       28.03      3.67 o 
  10   0   3        1.21        3.25      2.14 o 
 -10   1   3        0.93        1.35      2.92 o 
  -9   1   3       19.18       32.26      5.96 o 
  -8   1   3       95.13       77.83      7.68 o 
  -7   1   3       12.93       15.83      4.25 o 
  -6   1   3       48.04       44.55      5.12 o 
  -5   1   3      330.61      323.72     11.49 o 
  -4   1   3       44.38       39.14      2.03 o 
  -3   1   3       69.14       64.60      2.24 o 
  -2   1   3      952.51      926.99     10.36 o 
  -1   1   3     2690.53     2562.55     73.80 o 
   0   1   3     1555.95     1571.49     18.45 o 
   1   1   3     2488.91     2447.91     27.90 o 
   2   1   3      905.39      896.41     11.77 o 
   3   1   3      249.98      256.62      5.30 o 
   4   1   3      473.98      444.07     13.32 o 
   5   1   3      277.98      294.87      7.00 o 
   6   1   3      333.22      363.55      8.60 o 
   7   1   3       28.24       27.57      3.08 o 
   8   1   3       21.03       13.93      5.89 o 
   9   1   3      155.55      150.93      6.74 o 
  10   1   3       13.66       18.43      3.36 o 
 -10   2   3        1.16        1.55      3.20 o 
  -9   2   3       15.81       16.59      4.80 o 
  -8   2   3       13.71       13.75      4.29 o 
  -7   2   3      140.05      139.84      9.14 o 
  -6   2   3      120.33      109.98      7.36 o 
  -5   2   3      323.45      318.85     11.58 o 
  -4   2   3      243.71      293.16      5.62 o 
  -3   2   3     1310.50     1449.92     15.90 o 
  -2   2   3      531.91      540.61      8.78 o 
  -1   2   3     1080.05     1057.77     11.31 o 
   0   2   3     1407.71     1456.44     17.20 o 
   1   2   3     3628.55     3680.14     58.58 o 
   2   2   3     2337.40     2368.20     27.29 o 
   3   2   3     2045.91     2056.73     24.88 o 
   4   2   3      297.80      283.14      6.27 o 
   5   2   3       12.11       14.03      1.92 o 
   6   2   3       49.98       49.14      3.38 o 
   7   2   3       67.19       63.37      4.14 o 
   8   2   3       46.65       56.06      4.32 o 
   9   2   3       34.44       47.26      4.38 o 
  10   2   3        8.89        7.50      5.29 o 
  -9   3   3       86.76      108.13      9.98 o 
  -8   3   3        1.06        3.77      3.29 o 
  -7   3   3        1.76        2.26      2.65 o 
  -6   3   3       30.90       30.84      4.59 o 
  -5   3   3      308.41      294.05      7.88 o 
  -4   3   3      296.98      253.89      5.29 o 
  -3   3   3       99.53      104.59      3.09 o 
  -2   3   3       39.69       31.80      2.04 o 
  -1   3   3       52.72       48.66      1.79 o 
   0   3   3      854.15      870.77     11.93 o 
   1   3   3       44.54       43.29      2.23 o 
   2   3   3      371.19      356.43      5.83 o 
   3   3   3     1240.08     1357.33     17.55 o 
   4   3   3      134.32      143.46      4.25 o 
   5   3   3      190.65      216.04      5.87 o 
   6   3   3       65.98       66.32      4.77 o 
   7   3   3       13.50       19.60      4.02 o 
   8   3   3       88.40       83.21      5.10 o 
   9   3   3       51.81       45.96      4.41 o 
  10   3   3       37.19       43.90      7.61 o 
  -9   4   3      100.73      116.53     10.37 o 
  -8   4   3       37.78       42.04      6.60 o 
  -7   4   3        4.39        4.57      2.99 o 
  -6   4   3       57.36       52.41      5.87 o 
  -5   4   3       13.89       15.26      2.47 o 
  -4   4   3      104.47      107.96      3.51 o 
  -3   4   3      326.68      319.10      5.76 o 
  -2   4   3       75.09       67.97      2.62 o 
  -1   4   3      187.31      193.86      4.36 o 
   0   4   3      321.56      277.54      4.44 o 
   1   4   3      105.50      114.91      2.95 o 
   2   4   3      125.79      150.38      4.19 o 
   3   4   3      180.43      214.67      4.87 o 
   4   4   3       21.54       21.85      1.95 o 
   5   4   3       33.92       34.62      3.61 o 
   6   4   3        0.64        0.06      1.49 o 
   7   4   3       24.95       22.94      2.95 o 
   8   4   3      236.37      249.18     10.54 o 
   9   4   3        3.57        7.39      2.41 o 
  10   4   3        2.94        2.69      2.87 o 
  -8   5   3       13.94       12.13      4.29 o 
  -7   5   3       41.58       38.95      5.83 o 
  -6   5   3        6.56        4.70      2.09 o 
  -5   5   3      325.08      316.14     18.32 o 
  -4   5   3        7.10        6.48      1.89 o 
  -3   5   3      173.05      154.79      3.97 o 
  -2   5   3      133.26      124.79      7.31 o 
  -1   5   3       33.85       32.32      1.72 o 
   0   5   3      839.63      874.74     10.43 o 
   1   5   3      495.57      475.46      6.73 o 
   2   5   3      551.01      564.90      8.95 o 
   3   5   3       28.60       31.13      3.45 o 
   4   5   3        1.62        2.75      1.27 o 
   5   5   3       74.59       65.42      3.49 o 
   6   5   3        6.26        8.98      2.08 o 
   7   5   3      144.44      144.73      5.81 o 
   8   5   3        0.33       -0.85      2.47 o 
   9   5   3        3.47        0.86      3.68 o 
  10   5   3        7.39        3.93      3.68 o 
  -8   6   3       13.74       15.58      4.32 o 
  -7   6   3        6.95       12.45      3.88 o 
  -6   6   3       33.24       38.25      6.11 o 
  -5   6   3        0.01        0.27      2.67 o 
  -4   6   3       67.33       75.83      4.43 o 
  -3   6   3      257.99      257.97     16.79 o 
  -2   6   3       21.07       22.34      3.68 o 
  -1   6   3      141.98      151.87      4.89 o 
   0   6   3        0.21        0.30      0.78 o 
   1   6   3        0.18        5.18      1.50 o 
   2   6   3      208.23      216.00      4.51 o 
   3   6   3      186.07      195.63      6.31 o 
   4   6   3        2.01       -0.48      1.20 o 
   5   6   3       15.12       20.14      2.34 o 
   6   6   3      175.40      167.14      5.94 o 
   7   6   3       85.65       67.37      4.36 o 
   8   6   3        0.00        4.55      3.34 o 
   9   6   3       11.81        8.16      4.11 o 
  -7   7   3        0.01        5.53      3.11 o 
  -6   7   3        8.00        4.67      2.22 o 
  -5   7   3       10.48       11.82      2.88 o 
  -4   7   3       26.82       24.37      3.20 o 
  -3   7   3      290.01      274.32      8.07 o 
  -1   7   3       14.03       14.91      2.19 o 
   0   7   3        1.57        1.65      1.30 o 
   1   7   3      856.83      940.31     11.85 o 
   2   7   3      270.12      293.04      5.71 o 
   3   7   3       64.47       68.62      4.25 o 
   4   7   3        0.11        0.71      1.21 o 
   5   7   3       33.45       35.20      4.73 o 
   6   7   3       30.34       31.09      4.89 o 
   7   7   3       37.85       43.82      5.80 o 
   8   7   3        1.52        3.27      3.31 o 
   9   7   3        9.58       12.31      4.82 o 
  -6   8   3       12.71       13.78      3.07 o 
  -5   8   3        0.14       -0.73      1.72 o 
  -4   8   3       63.59       63.75      4.70 o 
  -3   8   3      341.66      345.75      9.55 o 
  -1   8   3       23.18       17.62      2.58 o 
   0   8   3       10.03       13.54      2.18 o 
   1   8   3       23.56       25.18      2.61 o 
   2   8   3       26.53       29.38      4.61 o 
   3   8   3       13.80       12.76      3.94 o 
   4   8   3       50.00       50.15      4.31 o 
   5   8   3       20.32       14.58      3.79 o 
   6   8   3       37.84       28.79      4.80 o 
   7   8   3        0.37       -0.50      2.72 o 
   8   8   3        0.56       -0.64      2.63 o 
  -6   9   3        4.81        3.51      2.75 o 
  -5   9   3       59.91       74.23      7.55 o 
  -4   9   3        0.18       -1.47      1.47 o 
  -3   9   3       61.54       63.99      5.76 o 
  -2   9   3        3.29        3.22      1.71 o 
  -1   9   3       20.98       22.18      2.85 o 
   0   9   3        4.70        4.34      2.95 o 
   1   9   3        2.44        1.67      2.88 o 
   2   9   3        4.05        0.25      2.54 o 
   3   9   3       17.62       12.66      4.16 o 
   4   9   3       17.20       10.21      3.70 o 
   5   9   3       78.49       71.63      4.76 o 
   6   9   3        0.77        5.14      3.18 o 
   7   9   3       28.31       26.32      5.21 o 
   8   9   3       17.46       15.35      4.80 o 
  -5  10   3        0.16        1.39      2.13 o 
  -4  10   3        2.19        3.67      2.55 o 
  -3  10   3       14.03        9.14      4.20 o 
  -2  10   3       20.77       33.79      5.87 o 
  -1  10   3       61.93       59.24      6.83 o 
   0  10   3        3.25        1.23      3.02 o 
   1  10   3        9.96        4.23      3.04 o 
   2  10   3        4.91        3.68      3.06 o 
   3  10   3      145.17      171.30     10.65 o 
   4  10   3       24.92       25.82      5.44 o 
   5  10   3        0.13       -2.33      2.33 o 
   6  10   3        3.34        1.01      2.76 o 
   7  10   3        2.07        7.26      3.86 o 
  -3  11   3        0.00       -0.25      3.40 o 
  -2  11   3        6.50        7.33      3.95 o 
  -1  11   3        2.91        4.96      3.38 o 
   0  11   3        0.75        2.28      3.47 o 
   1  11   3        0.49        6.53      3.93 o 
   2  11   3       41.12       44.05      6.53 o 
   3  11   3        1.66        0.39      2.90 o 
   4  11   3       12.21       12.84      4.52 o 
   5  11   3       21.94       28.21      5.99 o 
   6  11   3        9.09        8.96      4.43 o 
  -1  12   3        1.25       -1.03      3.18 o 
   0  12   3        0.51        1.39      3.56 o 
   1  12   3       14.13       15.44      5.03 o 
   2  12   3        1.69        1.90      3.63 o 
   3  12   3        0.41       -0.96      3.11 o 
   4  12   3        3.24        4.57      4.09 o 
  -1 -12   4       47.37       59.38      7.33 o 
  -5 -11   4       17.92       22.21      5.39 o 
  -4 -11   4        1.60        1.07      2.99 o 
  -3 -11   4       41.25       35.91      6.05 o 
  -2 -11   4        9.87       14.94      4.27 o 
  -1 -11   4       76.14       77.22      7.77 o 
   0 -11   4       23.63       16.27      4.43 o 
   1 -11   4        0.20        0.39      2.65 o 
   2 -11   4       12.08       11.72      3.75 o 
   3 -11   4        8.18        4.14      3.24 o 
  -6 -10   4        4.52        8.75      3.54 o 
  -5 -10   4        0.32        3.93      2.72 o 
  -4 -10   4        1.69        0.98      2.33 o 
  -3 -10   4        1.19       -1.12      2.01 o 
  -2 -10   4        1.91        1.69      2.54 o 
  -1 -10   4        8.97        4.27      2.99 o 
   0 -10   4      196.25      195.65     10.90 o 
   1 -10   4        7.21        8.91      3.34 o 
   2 -10   4        0.29        0.07      2.31 o 
   3 -10   4       20.62       26.46      5.35 o 
   4 -10   4        9.36       14.26      4.29 o 
  -7  -9   4        5.04        2.19      2.92 o 
  -6  -9   4       26.33       26.16      5.55 o 
  -5  -9   4       85.26       97.09      8.02 o 
  -4  -9   4        0.12        4.04      2.31 o 
  -3  -9   4       33.08       25.11      4.77 o 
  -2  -9   4       37.31       39.91      5.44 o 
  -1  -9   4        1.50        1.05      2.06 o 
   0  -9   4       51.97       50.51      5.92 o 
   1  -9   4       67.70       68.89      4.60 o 
   2  -9   4      172.09      158.34      9.60 o 
   3  -9   4        2.02        0.80      2.01 o 
   4  -9   4       75.07       68.13      7.38 o 
   5  -9   4       64.45       51.22      6.97 o 
   6  -9   4       30.01       20.29      5.67 o 
  -8  -8   4        0.98       -2.08      3.08 o 
  -7  -8   4       21.83       25.52      6.15 o 
  -6  -8   4       56.15       41.46      5.94 o 
  -5  -8   4       23.72       26.98      5.09 o 
  -4  -8   4       18.28       20.22      4.39 o 
  -3  -8   4       21.01       15.38      3.84 o 
  -2  -8   4       40.46       52.73      5.80 o 
  -1  -8   4      152.79      143.15      8.43 o 
   0  -8   4        4.39        3.61      1.74 o 
   1  -8   4       18.35       21.09      2.86 o 
   2  -8   4       25.29       27.23      4.75 o 
   3  -8   4      393.36      352.46     14.60 o 
   4  -8   4      138.77      133.17      9.21 o 
   5  -8   4       49.31       42.74      6.47 o 
   6  -8   4        4.10       -1.17      3.38 o 
   7  -8   4       31.34       26.57      6.12 o 
  -8  -7   4       10.73        7.77      4.32 o 
  -7  -7   4       13.60       15.53      4.75 o 
  -6  -7   4      336.49      337.84     14.42 o 
  -5  -7   4       29.83       19.88      4.16 o 
  -4  -7   4      223.98      228.68     10.87 o 
  -3  -7   4       67.72       74.34      6.17 o 
  -2  -7   4       77.49       70.55      5.80 o 
  -1  -7   4      341.62      302.31     11.77 o 
   0  -7   4      120.16      124.21      4.88 o 
   1  -7   4      666.09      681.69     19.46 o 
   2  -7   4        5.70        5.76      2.97 o 
   3  -7   4       20.96       18.80      4.25 o 
   4  -7   4      210.84      207.41     11.03 o 
   5  -7   4       35.56       41.03      6.12 o 
   6  -7   4        1.47        2.44      3.04 o 
   7  -7   4       18.74       28.44      5.85 o 
  -9  -6   4        0.38        3.70      3.72 o 
  -8  -6   4        1.37        3.84      3.45 o 
  -7  -6   4       60.89       60.08      6.92 o 
  -6  -6   4       39.95       39.80      5.37 o 
  -5  -6   4      227.17      222.47     10.78 o 
  -4  -6   4      258.13      259.46     11.19 o 
  -3  -6   4        0.29        0.25      1.74 o 
  -2  -6   4       97.64      101.29      4.17 o 
  -1  -6   4       95.28       80.17      3.49 o 
   0  -6   4        0.85        0.86      0.88 o 
   1  -6   4      116.93      141.53      7.79 o 
   2  -6   4       28.44       34.15      4.48 o 
   3  -6   4      199.73      218.29     10.39 o 
   4  -6   4       87.68       87.91      7.04 o 
   5  -6   4      178.44      169.06      9.73 o 
   6  -6   4       65.54       62.53      6.79 o 
   7  -6   4       42.25       34.31      6.08 o 
   8  -6   4        3.25        1.92      3.50 o 
  -9  -5   4        5.68       10.42      4.45 o 
  -8  -5   4        1.27        1.01      3.11 o 
  -7  -5   4        2.61        0.43      2.54 o 
  -6  -5   4        0.20        3.20      2.83 o 
  -5  -5   4      207.74      196.06      9.73 o 
  -4  -5   4        2.70        4.04      2.49 o 
  -3  -5   4       42.60       31.63      2.73 o 
  -2  -5   4       53.84       60.38      6.33 o 
  -1  -5   4      151.67      160.05      3.58 o 
   0  -5   4      817.39      752.48     13.03 o 
   1  -5   4      477.00      476.43      8.71 o 
   2  -5   4      133.51      148.20      4.48 o 
   3  -5   4      377.52      416.98     13.73 o 
   4  -5   4        5.79       11.51      3.27 o 
   5  -5   4       43.25       44.80      5.64 o 
   6  -5   4       15.10        8.66      3.54 o 
   7  -5   4       58.01       66.25      7.15 o 
   8  -5   4        6.04        1.80      3.15 o 
  -9  -4   4        0.02       -2.12      3.11 o 
  -8  -4   4      166.70      140.52      9.50 o 
  -7  -4   4       17.18       20.56      4.27 o 
  -6  -4   4       26.78       21.43      4.09 o 
  -4  -4   4      698.04      729.58     13.35 o 
  -3  -4   4      537.11      497.69      9.94 o 
  -2  -4   4      217.92      240.47      6.14 o 
  -1  -4   4      145.18      179.21      5.84 o 
   0  -4   4       26.29       30.27      2.12 o 
   1  -4   4      284.93      289.61      8.52 o 
   2  -4   4      680.44      631.91     10.57 o 
   3  -4   4        3.66        3.25      1.32 o 
   4  -4   4      206.07      203.22      5.81 o 
   5  -4   4       61.30       68.52      3.69 o 
   6  -4   4       14.17       18.14      4.39 o 
   7  -4   4       21.28       18.05      4.45 o 
   8  -4   4        0.01        2.15      3.36 o 
   9  -4   4        4.38        1.99      3.56 o 
  -9  -3   4        0.90        1.64      2.38 o 
  -8  -3   4       50.44       39.50      5.89 o 
  -7  -3   4      274.71      278.49     12.34 o 
  -6  -3   4       74.44       81.86      6.47 o 
  -5  -3   4       21.56       25.82      3.98 o 
  -4  -3   4       42.00       28.42      2.71 o 
  -3  -3   4        9.56        5.08      1.43 o 
  -2  -3   4      699.01      731.75     11.94 o 
  -1  -3   4      483.51      513.08      8.99 o 
   0  -3   4       73.19       83.09      4.00 o 
   1  -3   4     1596.89     1523.70     28.79 o 
   2  -3   4        9.57        6.13      1.32 o 
   3  -3   4     1248.63     1257.20     17.64 o 
   4  -3   4       12.66       14.94      2.14 o 
   5  -3   4      225.71      151.05      6.72 o 
   6  -3   4       28.43       36.69      5.07 o 
   7  -3   4      103.88      113.88      5.14 o 
   8  -3   4       13.40       12.53      2.53 o 
   9  -3   4        7.57        9.18      4.41 o 
 -10  -2   4       28.49       25.06      5.55 o 
  -9  -2   4       10.02        8.06      3.66 o 
  -8  -2   4       74.46       77.35      7.31 o 
  -7  -2   4      243.73      232.64     11.49 o 
  -6  -2   4      148.75      144.59      8.45 o 
  -5  -2   4      130.56      118.02      7.08 o 
  -4  -2   4      343.24      329.43      9.83 o 
  -3  -2   4       27.69       16.72      3.16 o 
  -2  -2   4      742.88      662.14     10.88 o 
  -1  -2   4      471.49      489.69      8.43 o 
   0  -2   4       55.84       55.71      2.47 o 
   1  -2   4      378.58      363.44      6.78 o 
   2  -2   4      631.14      669.88     10.58 o 
   3  -2   4     1041.01     1114.38     15.93 o 
   4  -2   4        1.30        2.86      2.01 o 
   5  -2   4       40.59       47.83      3.14 o 
   6  -2   4       74.30       76.38      4.04 o 
   7  -2   4      933.79      889.67     24.47 o 
   8  -2   4      166.36      153.63      6.35 o 
   9  -2   4        0.29        2.49      1.89 o 
  10  -2   4       13.75        8.63      3.87 o 
 -10  -1   4       22.84       35.30      6.53 o 
  -9  -1   4        0.99       -0.05      2.65 o 
  -8  -1   4       79.65       76.76      7.33 o 
  -7  -1   4        7.80        7.70      3.34 o 
  -6  -1   4        3.79        2.60      2.72 o 
  -5  -1   4       11.71        8.48      1.95 o 
  -4  -1   4     1203.68     1213.36     18.29 o 
  -3  -1   4      122.39       96.54      3.80 o 
  -2  -1   4      505.93      464.55      8.32 o 
  -1  -1   4        0.06        0.46      0.82 o 
   0  -1   4        0.37        0.88      0.80 o 
   1  -1   4     1214.60     1123.31     14.80 o 
   2  -1   4     1373.53     1348.34     17.67 o 
   3  -1   4      616.53      607.68     10.08 o 
   4  -1   4       64.30       56.31      3.00 o 
   5  -1   4       58.95       59.74      3.36 o 
   6  -1   4       28.08       27.69      2.78 o 
   7  -1   4        5.58        7.40      2.50 o 
   8  -1   4       30.55       39.48      3.71 o 
   9  -1   4       41.39       35.09      3.96 o 
  10  -1   4        5.76        6.56      2.52 o 
 -10   0   4       26.87       32.26      6.63 o 
  -9   0   4        9.43        4.50      3.34 o 
  -8   0   4       30.52       36.30      5.73 o 
  -7   0   4       24.70       24.47      4.50 o 
  -6   0   4      131.69      128.37      7.86 o 
  -5   0   4       36.22       43.39      4.99 o 
  -4   0   4      309.46      305.22     10.14 o 
  -3   0   4      845.28      883.60     10.68 o 
  -2   0   4      304.73      282.25      5.78 o 
  -1   0   4        0.76        0.20      0.56 o 
   0   0   4      185.78      190.96      4.53 o 
   1   0   4      410.75      405.05      6.59 o 
   2   0   4        2.24        3.92      2.06 o 
   3   0   4       74.40       75.77      2.97 o 
   4   0   4       18.49       18.67      2.54 o 
   5   0   4      261.78      268.08      6.78 o 
   6   0   4        0.23       -0.98      1.32 o 
   7   0   4       13.04       15.07      2.48 o 
   8   0   4        0.58        0.64      1.98 o 
   9   0   4        2.24       -1.39      1.39 o 
  10   0   4       31.73       31.42      4.05 o 
  -9   1   4        7.59        7.68      3.95 o 
  -8   1   4       74.04       80.58      7.84 o 
  -7   1   4       76.89       85.19      7.54 o 
  -6   1   4      136.28      152.54      8.68 o 
  -5   1   4       90.04       87.16      4.30 o 
  -4   1   4      262.40      274.03      5.38 o 
  -3   1   4        0.02       -0.40      1.06 o 
  -2   1   4      495.76      444.10     10.78 o 
  -1   1   4     1476.10     1543.33     21.97 o 
   0   1   4       45.54       53.56      1.92 o 
   1   1   4       25.90       22.41      1.20 o 
   2   1   4      378.37      401.31      6.61 o 
   3   1   4       28.28       24.92      3.15 o 
   4   1   4      356.87      362.68      7.36 o 
   5   1   4      139.93      137.39      4.79 o 
   6   1   4        8.64        9.80      2.10 o 
   7   1   4       84.12       84.61      4.59 o 
   8   1   4       21.62       22.58      3.10 o 
   9   1   4       13.37       14.69      3.86 o 
  10   1   4       11.49       15.31      5.43 o 
  -9   2   4        5.13        5.62      3.52 o 
  -8   2   4       82.58      105.75      8.57 o 
  -7   2   4      149.13      145.05      9.18 o 
  -6   2   4      154.14      154.50      8.98 o 
  -5   2   4        0.07       -0.82      0.95 o 
  -4   2   4      258.26      269.66      6.90 o 
  -3   2   4        0.23        0.24      0.66 o 
  -2   2   4      217.75      185.52      5.01 o 
  -1   2   4        0.05       -0.01      0.57 o 
   0   2   4     1262.59     1255.47     15.48 o 
   1   2   4      101.65      119.92      5.46 o 
   2   2   4        8.24       10.23      0.94 o 
   3   2   4      838.81      856.63     12.21 o 
   4   2   4      348.36      362.00      7.24 o 
   5   2   4        0.17        2.25      1.31 o 
   6   2   4      116.39      116.29      4.74 o 
   7   2   4        5.20        3.95      1.93 o 
   8   2   4        0.42       -0.83      4.27 o 
   9   2   4        1.34        3.42      3.15 o 
  10   2   4       47.08       40.78      4.52 o 
  -9   3   4       12.55        6.31      4.04 o 
  -8   3   4       33.25       34.75      5.94 o 
  -7   3   4      147.07      143.26      9.32 o 
  -6   3   4      208.73      204.72     10.14 o 
  -5   3   4       12.53       11.37      1.75 o 
  -4   3   4      124.23      126.13      3.84 o 
  -3   3   4      905.59      976.60     18.60 o 
  -2   3   4      657.54      627.43      8.41 o 
  -1   3   4        4.00        5.72      0.92 o 
   0   3   4       83.33       87.11      2.11 o 
   1   3   4      327.90      341.72      9.73 o 
   2   3   4        0.43        3.54      0.78 o 
   3   3   4     1110.67     1038.80     14.11 o 
   4   3   4       10.37       10.57      1.99 o 
   5   3   4      109.43      115.65      4.42 o 
   6   3   4       47.76       52.49      6.84 o 
   7   3   4      228.79      229.59      7.96 o 
   8   3   4      104.18      104.20      5.34 o 
   9   3   4       23.43       28.45      5.63 o 
  10   3   4       28.11       39.61      6.40 o 
  -9   4   4        0.09        0.34      3.36 o 
  -8   4   4       38.30       61.07      7.45 o 
  -7   4   4       37.95       41.97      6.01 o 
  -6   4   4       30.48       35.82      3.63 o 
  -5   4   4        8.06        9.74      2.24 o 
  -4   4   4      120.50      127.08      3.97 o 
  -3   4   4      876.89      881.36     14.13 o 
  -2   4   4      704.37      667.90     11.47 o 
  -1   4   4     1190.46     1346.86     14.79 o 
   0   4   4      296.38      304.31      4.81 o 
   1   4   4     1474.22     1613.23     19.50 o 
   2   4   4     3624.90     3801.32     42.87 o 
   3   4   4     1151.68     1068.06     14.59 o 
   4   4   4       67.18       70.92      3.27 o 
   5   4   4       12.62       10.23      1.78 o 
   6   4   4       96.95       94.09      4.49 o 
   7   4   4        0.29       -0.35      1.99 o 
   8   4   4       30.46       30.45      5.28 o 
   9   4   4        0.54        2.19      2.70 o 
  10   4   4       16.48       18.89      4.66 o 
  -8   5   4        1.43        5.94      4.18 o 
  -7   5   4        1.67        1.03      2.74 o 
  -6   5   4      119.74      131.48      6.12 o 
  -5   5   4       54.16       49.01      3.91 o 
  -4   5   4       38.13       43.59      2.64 o 
  -3   5   4       29.29       35.79      2.79 o 
  -2   5   4       95.49       91.56      3.08 o 
  -1   5   4       15.58       17.30      1.49 o 
   0   5   4        0.10       -0.34      0.68 o 
   1   5   4      162.18      162.00      5.41 o 
   2   5   4      141.17      177.26      4.09 o 
   3   5   4       87.73       87.24      3.61 o 
   4   5   4        0.78       -0.05      1.14 o 
   5   5   4      132.96      131.19      4.71 o 
   6   5   4       42.13       37.03      5.09 o 
   7   5   4       16.20        4.87      3.27 o 
   8   5   4        0.10        1.39      2.97 o 
   9   5   4        6.29        1.17      3.22 o 
  10   5   4        0.55       -2.99      3.40 o 
  -8   6   4       25.22       10.30      4.39 o 
  -7   6   4        0.27        3.29      3.15 o 
  -6   6   4       87.31      100.32      5.68 o 
  -5   6   4        7.51       13.13      2.56 o 
  -4   6   4       81.04       84.01      4.55 o 
  -3   6   4       90.59       38.45      3.91 o 
  -2   6   4      101.68      107.09      5.15 o 
  -1   6   4        0.10        0.38      0.89 o 
   0   6   4      287.91      313.12      5.57 o 
   1   6   4       44.12       53.94      2.25 o 
   2   6   4        7.15        6.25      1.68 o 
   3   6   4      106.14      104.04      6.12 o 
   4   6   4        0.44        1.92      2.35 o 
   5   6   4        5.48        5.46      2.99 o 
   6   6   4        4.34       -0.59      2.33 o 
   7   6   4       31.01       47.72      5.92 o 
   8   6   4       10.65       10.51      4.25 o 
   9   6   4        1.15       -2.88      2.88 o 
  -7   7   4        0.71        0.65      1.90 o 
  -6   7   4       23.10       22.65      3.48 o 
  -5   7   4       19.83       20.77      3.16 o 
  -4   7   4        5.82        7.59      2.07 o 
  -3   7   4       10.90        6.53      1.72 o 
  -2   7   4       33.73       26.50      3.70 o 
  -1   7   4        6.10        6.91      1.71 o 
   0   7   4      157.48      158.27      8.59 o 
   1   7   4        8.63        7.45      2.67 o 
   2   7   4       27.26       25.06      2.87 o 
   3   7   4       79.77       77.58      5.73 o 
   4   7   4      105.28      100.70      6.72 o 
   5   7   4        0.24        1.30      2.51 o 
   6   7   4       74.16       64.06      6.49 o 
   7   7   4        0.15        3.24      2.88 o 
   8   7   4        3.11        3.27      3.52 o 
   9   7   4        7.06        3.82      4.07 o 
  -6   8   4       23.61       25.20      3.66 o 
  -5   8   4        0.10       -0.25      1.71 o 
  -4   8   4        1.80       -0.12      1.50 o 
  -3   8   4       17.36        8.98      4.89 o 
  -2   8   4       34.40       35.75      5.23 o 
  -1   8   4       10.49       13.59      3.82 o 
   0   8   4        0.97       -0.09      2.28 o 
   1   8   4       50.77       53.94      6.10 o 
   2   8   4        2.78        0.91      2.28 o 
   3   8   4      142.21      122.71      6.41 o 
   4   8   4        0.19        6.37      2.88 o 
   5   8   4       31.35       30.00      4.73 o 
   6   8   4        6.99        9.71      3.75 o 
   7   8   4        1.07        1.94      2.83 o 
   8   8   4        8.45        8.02      4.00 o 
  -5   9   4       10.74        5.28      3.68 o 
  -4   9   4       24.72       30.86      6.24 o 
  -3   9   4        0.03        5.30      3.22 o 
  -2   9   4        7.33        3.63      2.88 o 
  -1   9   4       28.00       16.70      4.57 o 
   0   9   4       17.95       12.02      3.98 o 
   1   9   4       12.82       15.10      4.14 o 
   2   9   4       21.88       27.85      5.25 o 
   3   9   4       39.91       43.68      5.89 o 
   4   9   4       33.41       43.09      5.87 o 
   5   9   4        0.01        2.02      1.87 o 
   6   9   4        1.12        0.66      3.02 o 
   7   9   4       14.01        6.33      3.84 o 
   8   9   4        0.34        2.24      3.52 o 
  -4  10   4       90.53       82.97      9.14 o 
  -3  10   4       35.41       28.35      5.73 o 
  -2  10   4       48.61       37.15      6.35 o 
  -1  10   4       11.86       16.91      4.71 o 
   0  10   4       11.49       15.12      4.57 o 
   1  10   4       28.06       36.83      5.89 o 
   2  10   4        1.08        0.48      3.08 o 
   3  10   4        4.07        5.67      3.36 o 
   4  10   4        0.24        6.12      3.68 o 
   5  10   4        8.93        6.05      3.54 o 
   6  10   4       18.38       20.86      5.07 o 
   7  10   4       31.50       38.79      6.42 o 
  -3  11   4        0.84       -2.31      2.31 o 
  -2  11   4        0.01        4.45      3.75 o 
  -1  11   4        0.94        5.60      3.54 o 
   0  11   4        6.14        3.68      3.91 o 
   1  11   4        0.00        3.18      3.29 o 
   2  11   4       16.05        8.18      3.86 o 
   3  11   4       41.43       45.71      7.10 o 
   4  11   4        0.06        1.96      3.47 o 
   5  11   4        2.84        7.33      4.16 o 
   0  12   4        0.00        0.37      3.36 o 
   1  12   4       10.75       13.00      5.00 o 
   2  12   4       19.25       19.72      5.41 o 
   3  12   4        4.25        0.41      3.50 o 
  -4 -11   5        0.71        6.53      3.27 o 
  -3 -11   5       31.05       30.84      5.89 o 
  -2 -11   5       25.58       22.96      4.93 o 
  -1 -11   5       44.28       42.29      6.31 o 
   0 -11   5        2.70        3.54      3.06 o 
   1 -11   5        6.47        9.62      3.75 o 
   2 -11   5       23.73       30.18      5.71 o 
  -5 -10   5       63.83       63.19      7.68 o 
  -4 -10   5        8.04        5.16      3.45 o 
  -3 -10   5      115.85      129.31      9.32 o 
  -2 -10   5        4.59        6.21      3.13 o 
  -1 -10   5       34.23       34.45      5.55 o 
   0 -10   5        4.11        8.22      3.22 o 
   1 -10   5        8.73        5.32      2.99 o 
   2 -10   5       47.87       45.49      6.35 o 
   3 -10   5       90.48       82.93      8.45 o 
   4 -10   5       34.21       39.82      7.08 o 
  -6  -9   5        3.63        2.42      3.13 o 
  -5  -9   5        1.00        2.42      3.02 o 
  -4  -9   5      103.03      107.53      8.50 o 
  -3  -9   5      244.91      273.32     13.14 o 
  -2  -9   5       38.11       33.19      5.28 o 
  -1  -9   5        0.99        0.87      2.19 o 
   0  -9   5       81.99       78.98      7.17 o 
   1  -9   5        0.08        0.48      2.86 o 
   2  -9   5       16.65       16.33      4.73 o 
   3  -9   5       20.28       25.91      5.57 o 
   4  -9   5       93.31       89.60      8.54 o 
   5  -9   5       23.60       26.77      5.87 o 
  -7  -8   5        9.74       16.91      5.76 o 
  -6  -8   5        0.08        4.00      2.58 o 
  -5  -8   5       44.44       42.93      6.19 o 
  -4  -8   5       82.62       81.19      7.36 o 
  -3  -8   5       21.49       14.07      3.79 o 
  -2  -8   5        6.20        6.81      3.15 o 
  -1  -8   5      425.04      443.98     15.97 o 
   0  -8   5      316.25      316.36     13.20 o 
   1  -8   5      519.71      503.56     17.39 o 
   2  -8   5       68.36       79.41      7.47 o 
   3  -8   5       30.13       32.12      5.64 o 
   4  -8   5        0.09        1.26      3.02 o 
   5  -8   5        0.03       -0.78      2.74 o 
   6  -8   5       19.95       17.39      5.14 o 
  -8  -7   5        3.87        3.91      4.14 o 
  -7  -7   5       85.27      100.36      9.34 o 
  -6  -7   5       16.36       24.42      4.96 o 
  -5  -7   5       85.48       73.06      7.10 o 
  -4  -7   5      112.38      122.91      8.25 o 
  -3  -7   5        6.71       12.70      3.84 o 
  -2  -7   5       15.91       16.89      2.46 o 
  -1  -7   5      755.44      773.32     21.27 o 
   0  -7   5      490.98      482.73     15.90 o 
   1  -7   5      108.21      111.35      7.56 o 
   2  -7   5       19.14       17.07      4.18 o 
   3  -7   5      677.04      645.55     19.99 o 
   4  -7   5      174.44      177.58     10.28 o 
   5  -7   5       44.94       33.51      5.78 o 
   6  -7   5        3.18       -2.63      2.63 o 
   7  -7   5        8.75        7.97      4.09 o 
  -8  -6   5        2.27        1.99      3.36 o 
  -7  -6   5        7.61       14.23      4.14 o 
  -6  -6   5       17.01       19.42      3.23 o 
  -5  -6   5       17.26       17.39      4.16 o 
  -4  -6   5       23.75       31.21      4.73 o 
  -3  -6   5       23.49       26.79      2.82 o 
  -2  -6   5        5.09        2.75      1.38 o 
  -1  -6   5      736.43      732.10     12.92 o 
   0  -6   5      225.45      198.17      5.75 o 
   1  -6   5       27.88       28.81      4.41 o 
   2  -6   5       70.61       69.34      6.24 o 
   3  -6   5        3.35        3.08      2.88 o 
   4  -6   5      454.33      469.36     16.40 o 
   5  -6   5       39.37       37.17      5.57 o 
   6  -6   5       18.73       14.80      4.32 o 
   7  -6   5        2.43        3.31      3.20 o 
   8  -6   5       13.98       14.87      5.25 o 
  -9  -5   5        5.72        0.64      2.56 o 
  -8  -5   5       12.92       11.63      3.75 o 
  -7  -5   5      170.30      153.98      9.60 o 
  -5  -5   5      701.38      699.07     20.42 o 
  -4  -5   5        2.69        2.37      1.60 o 
  -3  -5   5      244.97      231.48      8.48 o 
  -2  -5   5      100.26      115.74      6.11 o 
  -1  -5   5     1233.62     1139.33     25.31 o 
   0  -5   5       31.43       27.03      2.34 o 
   1  -5   5        0.92       -0.20      1.72 o 
   2  -5   5      195.10      198.05      5.65 o 
   3  -5   5        0.06       -0.62      1.22 o 
   4  -5   5        5.16        9.96      3.47 o 
   5  -5   5       58.91       63.72      6.24 o 
   6  -5   5        0.66        1.10      2.81 o 
   7  -5   5      119.66      118.25      8.96 o 
   8  -5   5       61.63       59.54      7.56 o 
  -9  -4   5       26.22       27.12      5.55 o 
  -8  -4   5       13.67       14.12      3.91 o 
  -7  -4   5        2.39        3.06      2.49 o 
  -6  -4   5       47.47       44.59      5.41 o 
  -5  -4   5       67.25       78.12      4.68 o 
  -4  -4   5       38.16       38.93      3.25 o 
  -3  -4   5       19.00       25.04      2.59 o 
  -2  -4   5       37.27       47.28      3.06 o 
  -1  -4   5      932.03      911.73     18.87 o 
   0  -4   5       32.28       24.01      3.37 o 
   1  -4   5      161.99      152.08      9.41 o 
   2  -4   5        1.11        0.64      1.27 o 
   3  -4   5      377.32      366.49     13.67 o 
   4  -4   5       71.63       87.40      4.08 o 
   5  -4   5       68.85       74.63      4.05 o 
   6  -4   5        0.42       -0.25      2.72 o 
   7  -4   5       17.39       18.21      4.64 o 
   8  -4   5       41.79       43.11      6.40 o 
   9  -4   5        1.59        0.32      3.38 o 
  -9  -3   5        2.39        7.13      3.22 o 
  -8  -3   5        0.12        0.23      2.17 o 
  -7  -3   5      104.96      104.82      7.77 o 
  -6  -3   5       18.83       20.31      4.07 o 
  -5  -3   5      246.23      219.09      9.63 o 
  -4  -3   5       94.26       98.74      4.53 o 
  -3  -3   5       79.06       86.19      3.99 o 
  -2  -3   5      258.49      261.83     10.68 o 
  -1  -3   5      199.61      166.78      4.86 o 
   0  -3   5       13.81       11.52      1.59 o 
   1  -3   5       67.13       52.87      2.86 o 
   2  -3   5      204.93      192.29      5.27 o 
   3  -3   5       14.68        4.62      3.85 o 
   4  -3   5        0.07       -0.55      0.98 o 
   5  -3   5       31.43       37.18      5.46 o 
   6  -3   5        2.36        2.74      1.70 o 
   7  -3   5        2.19        0.29      1.82 o 
   8  -3   5        0.00       -2.01      2.86 o 
   9  -3   5       23.97       20.68      5.35 o 
  -9  -2   5       13.31       16.88      4.50 o 
  -8  -2   5        4.17        2.42      2.51 o 
  -7  -2   5       75.04       84.55      7.40 o 
  -6  -2   5       46.08       44.05      5.35 o 
  -5  -2   5      941.16      929.30     16.44 o 
  -4  -2   5        1.44        1.68      1.29 o 
  -3  -2   5      224.80      246.79      9.99 o 
  -2  -2   5      364.22      392.95      9.46 o 
  -1  -2   5     1455.41     1422.79     19.28 o 
   0  -2   5     1403.60     1455.00     19.29 o 
   1  -2   5      566.22      552.71      9.46 o 
   2  -2   5      181.19      180.90      4.98 o 
   3  -2   5       81.00       93.44      3.85 o 
   4  -2   5      139.74      164.39      5.26 o 
   5  -2   5      186.14      184.21      5.96 o 
   6  -2   5       69.15       67.65      4.02 o 
   7  -2   5      169.64      162.87      6.35 o 
   8  -2   5       23.40       24.38      3.26 o 
   9  -2   5        0.03        2.29      1.82 o 
  -9  -1   5        4.58        6.76      3.45 o 
  -8  -1   5        9.12        6.37      3.38 o 
  -7  -1   5        0.47        4.73      2.60 o 
  -6  -1   5      997.89      957.57     24.95 o 
  -5  -1   5      185.78      180.31      6.40 o 
  -4  -1   5        3.69        2.92      3.18 o 
  -3  -1   5      257.45      249.60      6.55 o 
  -2  -1   5     1933.92     2039.88     26.06 o 
  -1  -1   5     2335.93     2382.57     29.09 o 
   0  -1   5       51.67       53.48      2.53 o 
   1  -1   5      188.71      165.88      4.31 o 
   2  -1   5      258.34      284.10      6.19 o 
   3  -1   5      219.64      240.62      5.89 o 
   4  -1   5      316.66      341.97      7.68 o 
   5  -1   5       61.63       57.40      5.54 o 
   6  -1   5      129.11      129.32      5.23 o 
   7  -1   5      232.48      243.38      7.63 o 
   8  -1   5        0.65       -1.43      1.43 o 
   9  -1   5       36.43       31.73      3.78 o 
  10  -1   5        0.65       -1.28      1.76 o 
  -9   0   5       11.78        8.86      4.07 o 
  -8   0   5       45.38       53.66      6.49 o 
  -7   0   5      335.28      338.73     13.98 o 
  -6   0   5       40.11       38.43      5.00 o 
  -5   0   5      673.61      693.13     13.45 o 
  -4   0   5        0.51        0.09      1.58 o 
  -3   0   5        6.91        7.18      1.08 o 
  -2   0   5      266.41      306.85      7.00 o 
  -1   0   5      118.70      131.07      2.94 o 
   0   0   5      124.35      118.90      3.42 o 
   1   0   5      813.11      782.32     11.19 o 
   2   0   5      123.69      125.15      3.69 o 
   3   0   5        0.22       -0.10      0.94 o 
   4   0   5        1.33        2.02      1.22 o 
   5   0   5       46.76       46.11      3.07 o 
   6   0   5      409.37      398.65      9.34 o 
   7   0   5       35.08       33.29      3.46 o 
   8   0   5      102.72      103.30      5.33 o 
   9   0   5       36.05       41.53      4.13 o 
  10   0   5        0.55        3.43      2.31 o 
  -9   1   5       58.66       75.71      8.45 o 
  -8   1   5        0.01       -2.58      2.58 o 
  -7   1   5       53.37       57.73      6.49 o 
  -6   1   5        4.82        7.93      3.06 o 
  -5   1   5      105.63       94.02      6.81 o 
  -4   1   5      127.01      127.70      3.72 o 
  -3   1   5     1571.58     1566.49     17.56 o 
  -2   1   5      564.74      639.46     15.35 o 
  -1   1   5      309.36      333.70      5.23 o 
   0   1   5      614.55      638.03      9.36 o 
   1   1   5      377.10      351.81      5.85 o 
   2   1   5      390.24      443.72      9.04 o 
   3   1   5      115.83       99.25      3.41 o 
   4   1   5       44.70       55.02      2.93 o 
   5   1   5        0.04        1.17      1.58 o 
   6   1   5       25.43       26.57      2.82 o 
   7   1   5       85.67       95.50      5.13 o 
   8   1   5       28.44       29.56      3.72 o 
   9   1   5       21.76       20.43      3.27 o 
  10   1   5        0.49        0.41      2.58 o 
  -9   2   5       11.28        3.06      3.72 o 
  -8   2   5      405.21      444.57     18.00 o 
  -7   2   5       17.91       16.86      4.45 o 
  -6   2   5       10.82        7.74      3.36 o 
  -5   2   5      173.35      194.78      5.17 o 
  -4   2   5       15.05       12.97      2.46 o 
  -3   2   5      148.07      154.04      4.84 o 
  -2   2   5      766.55      751.14     14.64 o 
  -1   2   5      248.73      228.25     11.33 o 
   0   2   5       25.06       22.21      2.73 o 
   1   2   5       39.16       40.48      3.68 o 
   2   2   5      204.37      218.16      3.92 o 
   3   2   5      812.94      879.01     12.59 o 
   4   2   5       33.08       38.06      2.44 o 
   5   2   5        4.42        3.74      1.44 o 
   6   2   5       13.64       12.89      2.82 o 
   7   2   5       29.22       32.89      3.39 o 
   8   2   5       32.32       31.59      3.50 o 
   9   2   5        2.10        3.68      2.67 o 
  10   2   5        6.11        5.12      2.92 o 
  -9   3   5        1.55        3.04      3.24 o 
  -8   3   5       70.18       63.21      7.58 o 
  -7   3   5        6.86       10.46      3.77 o 
  -6   3   5        0.04        0.54      1.70 o 
  -5   3   5      105.31      111.40      4.06 o 
  -4   3   5       62.63       57.33      2.87 o 
  -3   3   5      459.20      478.40      8.29 o 
  -2   3   5       11.97       12.84      1.38 o 
  -1   3   5       32.31       37.20      2.02 o 
   0   3   5      451.11      456.09      6.90 o 
   2   3   5      578.33      592.61     15.19 o 
   3   3   5      539.14      530.72      8.38 o 
   4   3   5      527.83      559.25      9.67 o 
   5   3   5       71.47       74.32      3.63 o 
   6   3   5        0.01       -0.48      1.39 o 
   7   3   5       14.17       25.04      4.45 o 
   8   3   5        0.72       -1.67      1.67 o 
   9   3   5       52.11       48.07      6.53 o 
  10   3   5        2.17        0.87      2.31 o 
  -8   4   5       80.74       94.99      8.82 o 
  -7   4   5        2.15       -0.87      2.63 o 
  -6   4   5       11.09       13.12      2.69 o 
  -5   4   5       16.55       20.16      2.30 o 
  -4   4   5      111.94      106.78      3.79 o 
  -3   4   5        3.27        4.41      1.29 o 
  -2   4   5      105.70      107.99      3.31 o 
  -1   4   5      537.65      533.27      7.62 o 
   0   4   5      120.35      104.82      2.81 o 
   1   4   5       63.67       58.07      4.55 o 
   2   4   5      249.50      243.30      9.18 o 
   3   4   5      402.89      389.49     12.47 o 
   4   4   5        1.41        6.24      2.60 o 
   5   4   5      141.16      131.86      7.77 o 
   6   4   5       26.74       23.14      4.25 o 
   7   4   5       85.57      104.11      7.84 o 
   8   4   5        0.72       -0.71      2.35 o 
   9   4   5        5.18        5.99      3.06 o 
  -8   5   5       49.87       43.82      6.79 o 
  -7   5   5       78.07       74.39      7.40 o 
  -6   5   5        9.04        5.41      2.78 o 
  -5   5   5        1.26        4.12      1.98 o 
  -4   5   5       43.71       51.72      8.61 o 
  -3   5   5       13.57       15.29      1.77 o 
  -2   5   5      159.41      167.65      4.24 o 
  -1   5   5      264.43      257.53      5.06 o 
   0   5   5       23.52       21.58      3.84 o 
   1   5   5      245.61      288.51      7.19 o 
   2   5   5       84.06       87.68      5.71 o 
   3   5   5      191.89      217.97      9.21 o 
   4   5   5       33.51       34.09      4.34 o 
   5   5   5      105.58      124.58      7.72 o 
   6   5   5       30.05       26.34      4.73 o 
   7   5   5        0.18       -1.87      2.51 o 
   8   5   5        0.07        1.67      3.20 o 
   9   5   5        0.00        6.97      4.20 o 
  -7   6   5       20.26       29.02      3.89 o 
  -6   6   5        0.54        2.97      1.99 o 
  -5   6   5       20.76       20.88      4.32 o 
  -3   6   5       67.69       66.77      3.94 o 
  -2   6   5       71.74       68.69      5.11 o 
  -1   6   5       40.68       45.08      3.15 o 
   0   6   5       14.70       21.27      2.43 o 
   1   6   5       41.64       40.97      3.11 o 
   2   6   5       54.02       45.79      3.30 o 
   3   6   5        8.14        8.22      2.95 o 
   4   6   5       35.27       29.49      4.29 o 
   5   6   5      132.56      129.15      8.25 o 
   6   6   5        0.72        0.27      2.58 o 
   7   6   5       10.66       10.49      3.68 o 
   8   6   5        1.80        0.07      2.90 o 
   9   6   5       20.06       20.70      5.53 o 
  -7   7   5        1.69        4.36      2.35 o 
  -6   7   5      108.08      118.82      6.24 o 
  -5   7   5        4.73        1.23      2.92 o 
  -4   7   5        9.81        8.02      3.38 o 
  -3   7   5       80.66       82.08      6.85 o 
  -2   7   5        5.11        4.73      2.67 o 
  -1   7   5       42.37       40.82      5.16 o 
   0   7   5        0.26        0.43      1.90 o 
   1   7   5        5.51        0.93      1.40 o 
   2   7   5        0.51        0.53      1.52 o 
   3   7   5       29.00       20.15      3.91 o 
   4   7   5       26.77       27.23      4.43 o 
   5   7   5       29.74       20.65      4.27 o 
   6   7   5        1.23        5.41      3.13 o 
   7   7   5        0.04        0.07      2.70 o 
   8   7   5        0.11       -0.94      2.65 o 
  -6   8   5        1.63        0.98      3.11 o 
  -5   8   5       29.49       44.00      6.83 o 
  -4   8   5       12.55       17.18      4.45 o 
  -3   8   5       55.96       46.99      6.01 o 
  -2   8   5       85.06       77.08      7.31 o 
  -1   8   5       73.67       94.83      7.58 o 
   0   8   5        1.00        0.69      2.17 o 
   1   8   5        1.37        2.81      2.74 o 
   2   8   5       54.19       77.86      7.20 o 
   3   8   5        0.04        1.78      1.79 o 
   4   8   5       35.32       37.74      5.00 o 
   5   8   5        1.10        4.77      2.97 o 
   6   8   5       11.25       11.26      3.95 o 
   7   8   5        0.21        2.35      2.92 o 
   8   8   5        1.80        2.15      3.45 o 
  -5   9   5        1.99        5.35      3.84 o 
  -4   9   5        8.51       -0.18      2.54 o 
  -3   9   5       22.34       25.18      5.32 o 
  -2   9   5       27.90       15.85      4.52 o 
  -1   9   5       46.28       49.25      6.42 o 
   0   9   5        0.54       -0.02      2.49 o 
   1   9   5       33.45       44.18      6.21 o 
   2   9   5       75.63       74.20      7.42 o 
   3   9   5      168.57      172.14     10.46 o 
   4   9   5        1.28        1.94      3.13 o 
   5   9   5        4.17       12.88      3.82 o 
   6   9   5        0.22       -2.63      2.63 o 
   7   9   5        0.85        9.64      4.09 o 
  -4  10   5       15.83        9.05      4.07 o 
  -3  10   5      128.77      136.14     10.39 o 
  -2  10   5       82.45       62.05      7.42 o 
  -1  10   5       65.86       74.18      7.90 o 
   0  10   5        5.02        4.04      3.91 o 
   1  10   5        1.18       -2.90      2.90 o 
   2  10   5       29.67       31.69      6.03 o 
   3  10   5        2.52        8.13      3.95 o 
   4  10   5        1.40       -2.22      2.97 o 
   5  10   5        0.00        0.89      3.04 o 
   6  10   5       10.96        8.20      4.00 o 
  -2  11   5       16.10       13.43      4.57 o 
  -1  11   5        0.48       -1.78      3.36 o 
   0  11   5        8.29        4.75      3.68 o 
   1  11   5        0.72        4.68      3.43 o 
   2  11   5        5.44        4.55      3.54 o 
   3  11   5        2.17        0.62      3.29 o 
   4  11   5        2.08        0.53      3.56 o 
   5  11   5        0.70        0.57      3.43 o 
  -2 -11   6       10.27        7.06      3.18 o 
  -1 -11   6        0.71        0.50      2.58 o 
   0 -11   6       27.34       33.49      6.24 o 
  -4 -10   6       22.16       19.74      4.64 o 
  -3 -10   6        0.60        2.70      2.76 o 
  -2 -10   6       10.98       18.34      4.50 o 
  -1 -10   6       14.99        9.34      4.23 o 
   0 -10   6       67.72       57.50      7.31 o 
   1 -10   6       10.68        9.25      4.39 o 
   2 -10   6       36.08       37.86      6.69 o 
   3 -10   6       11.17       14.58      4.98 o 
  -6  -9   6        2.88        1.87      3.11 o 
  -5  -9   6       52.71       50.99      6.95 o 
  -4  -9   6        8.22       13.84      4.27 o 
  -3  -9   6        1.92        5.87      3.52 o 
  -2  -9   6        3.21        0.34      2.76 o 
  -1  -9   6        0.74       -0.62      2.83 o 
   0  -9   6       39.26       45.44      6.28 o 
   1  -9   6       11.62       13.59      4.45 o 
   2  -9   6       12.42       15.28      4.64 o 
   3  -9   6       10.48       10.17      4.52 o 
   4  -9   6       14.74       12.18      4.50 o 
   5  -9   6      116.85      123.94     10.05 o 
  -7  -8   6        0.83       -3.38      3.52 o 
  -6  -8   6        7.79        3.91      3.47 o 
  -5  -8   6       77.45       62.57      7.36 o 
  -4  -8   6      120.40      122.61      8.91 o 
  -3  -8   6       55.53       71.73      7.29 o 
  -2  -8   6       32.87       37.44      5.67 o 
  -1  -8   6        2.86        5.12      3.04 o 
   0  -8   6        3.69        5.62      3.02 o 
   1  -8   6       77.08       71.39      7.06 o 
   2  -8   6      147.09      143.06      9.66 o 
   3  -8   6        7.82       11.61      4.14 o 
   4  -8   6       35.19       32.14      5.80 o 
   5  -8   6       47.67       34.91      6.42 o 
   6  -8   6       16.91       24.56      5.87 o 
  -7  -7   6        9.34        5.14      3.02 o 
  -6  -7   6        2.54        0.41      2.95 o 
  -5  -7   6      184.95      163.28     10.33 o 
  -4  -7   6       89.50      104.40      7.88 o 
  -3  -7   6       49.52       45.57      4.81 o 
  -2  -7   6       24.18       29.45      4.96 o 
  -1  -7   6      534.21      503.31     16.84 o 
   0  -7   6      111.60      104.68      7.49 o 
   1  -7   6       94.87       95.75      7.38 o 
   2  -7   6      124.95      108.90      8.00 o 
   3  -7   6        0.03        0.71      2.65 o 
   4  -7   6        0.07        2.67      2.99 o 
   5  -7   6        7.82        6.60      3.66 o 
   6  -7   6       18.95        5.85      3.54 o 
  -8  -6   6        8.99        7.31      3.38 o 
  -7  -6   6       15.26        9.98      3.79 o 
  -6  -6   6        3.57        9.39      2.59 o 
  -5  -6   6        9.70       17.32      4.41 o 
  -4  -6   6       38.96       39.07      3.69 o 
  -3  -6   6      361.27      364.62      9.39 o 
  -2  -6   6       24.95       31.37      3.07 o 
  -1  -6   6       80.98       86.45      6.56 o 
   0  -6   6       21.90       20.65      3.69 o 
   1  -6   6       97.23       98.51      7.17 o 
   2  -6   6       34.28       44.39      5.35 o 
   3  -6   6        0.82        7.31      3.22 o 
   4  -6   6        3.46        7.49      3.18 o 
   5  -6   6       71.54       62.00      6.69 o 
   6  -6   6        4.59       -2.58      2.58 o 
   7  -6   6        3.00        5.53      3.79 o 
  -8  -5   6        1.48       -0.87      2.38 o 
  -7  -5   6       81.88       77.86      7.54 o 
  -6  -5   6        4.31        8.86      3.15 o 
  -5  -5   6       16.86       18.61      3.35 o 
  -4  -5   6       37.16       34.50      4.18 o 
  -3  -5   6       92.42       87.38      4.47 o 
  -2  -5   6      563.49      548.13     14.22 o 
  -1  -5   6       33.73       42.97      3.84 o 
   0  -5   6       36.90       34.29      4.20 o 
   1  -5   6        0.46        0.94      1.32 o 
   2  -5   6      759.16      769.53     25.88 o 
   3  -5   6        0.53        3.39      1.66 o 
   4  -5   6        7.85        1.99      2.81 o 
   5  -5   6       16.76       25.52      4.71 o 
   6  -5   6       23.09       18.39      4.50 o 
   7  -5   6       16.69       16.59      4.61 o 
   8  -5   6       22.55       34.20      6.12 o 
  -8  -4   6       26.82       28.90      5.35 o 
  -7  -4   6        1.52        3.93      2.49 o 
  -6  -4   6        7.10        8.82      3.18 o 
  -5  -4   6        9.28       11.16      2.00 o 
  -4  -4   6       33.79       37.13      3.36 o 
  -3  -4   6      130.17      130.79      5.40 o 
  -2  -4   6       10.50        9.03      1.93 o 
  -1  -4   6        1.16        0.59      1.27 o 
   0  -4   6       29.79       27.66      2.95 o 
   1  -4   6      186.82      193.28      5.88 o 
   2  -4   6       11.21       13.07      3.22 o 
   3  -4   6        0.93        2.95      1.49 o 
   4  -4   6       65.78       58.18      3.70 o 
   5  -4   6       35.55       41.17      4.40 o 
   6  -4   6       32.16       45.49      5.85 o 
   7  -4   6       19.37       18.19      4.93 o 
   8  -4   6        9.88       10.81      4.41 o 
  -9  -3   6        1.14        2.90      2.76 o 
  -8  -3   6        3.18        3.11      2.83 o 
  -7  -3   6      121.72      108.24      8.02 o 
  -6  -3   6      250.90      244.97     11.40 o 
  -5  -3   6       28.92       23.61      3.42 o 
  -4  -3   6      654.77      617.78     12.61 o 
  -3  -3   6       18.31       18.15      2.49 o 
  -2  -3   6        2.65        4.73      1.57 o 
  -1  -3   6      360.20      378.62      8.26 o 
   0  -3   6       94.77       79.94      3.60 o 
   1  -3   6        6.53        4.41      1.43 o 
   2  -3   6      413.98      429.32      8.92 o 
   3  -3   6        5.46        7.26      1.83 o 
   4  -3   6       37.21       31.75      2.88 o 
   5  -3   6        2.05        2.64      1.72 o 
   6  -3   6        4.07        5.44      1.95 o 
   7  -3   6       68.99       55.61      4.91 o 
   8  -3   6        0.61       -1.67      2.90 o 
   9  -3   6        0.09        1.46      3.56 o 
  -9  -2   6        8.25       12.13      4.00 o 
  -8  -2   6       13.07       12.77      4.09 o 
  -7  -2   6       38.91       34.98      5.46 o 
  -6  -2   6       86.33       76.54      9.47 o 
  -5  -2   6       90.66       96.08      7.39 o 
  -4  -2   6      844.17      847.87     15.34 o 
  -3  -2   6      461.82      458.93      9.81 o 
  -2  -2   6     1702.87     1637.17     22.70 o 
  -1  -2   6       49.33       58.95      3.16 o 
   0  -2   6     1244.31     1171.45     16.82 o 
   1  -2   6      119.16      116.80      4.14 o 
   2  -2   6        0.61        2.61      1.26 o 
   3  -2   6      140.59      163.06      6.81 o 
   4  -2   6       10.29       12.56      2.12 o 
   5  -2   6       15.47       17.24      2.50 o 
   6  -2   6       21.05       20.95      2.84 o 
   7  -2   6        6.35        4.29      1.99 o 
   8  -2   6        0.77       -1.73      2.07 o 
   9  -2   6        3.41        1.59      2.00 o 
  -9  -1   6        4.55        5.00      3.59 o 
  -8  -1   6        0.12       -1.99      1.99 o 
  -7  -1   6       99.23      105.89      8.02 o 
  -6  -1   6       50.50       56.26      4.40 o 
  -5  -1   6     1088.38     1084.14     20.17 o 
  -4  -1   6       10.87       10.42      2.33 o 
  -3  -1   6       12.39       15.63      2.22 o 
  -2  -1   6       24.60       25.19      2.30 o 
  -1  -1   6     1301.28     1346.62     18.72 o 
   0  -1   6       39.50       32.21      2.26 o 
   1  -1   6      134.63      155.39      8.29 o 
   2  -1   6       55.59       61.45      3.13 o 
   3  -1   6        7.16        6.32      1.69 o 
   4  -1   6       74.32       78.35      8.19 o 
   5  -1   6        0.01        0.43      1.51 o 
   6  -1   6       15.39       17.10      2.70 o 
   7  -1   6       81.13       75.39      4.61 o 
   8  -1   6       32.92       35.07      3.66 o 
   9  -1   6       65.48       64.74      4.99 o 
  -9   0   6        7.30        8.50      3.86 o 
  -8   0   6        3.51        4.00      2.86 o 
  -7   0   6       86.14       66.71      6.79 o 
  -6   0   6       29.44       26.22      3.62 o 
  -5   0   6       39.14       43.52      3.69 o 
  -4   0   6        5.94        7.31      1.94 o 
  -3   0   6       47.57       51.24      3.25 o 
  -2   0   6       30.02       29.85      2.97 o 
  -1   0   6      226.46      194.58      5.52 o 
   0   0   6      607.25      626.07     10.87 o 
   1   0   6       25.42       28.31      1.93 o 
   2   0   6      290.26      271.52      5.94 o 
   3   0   6      461.21      510.27      9.39 o 
   4   0   6      937.51      960.83     15.16 o 
   5   0   6      184.27      200.20      6.22 o 
   6   0   6       14.65       18.02      2.70 o 
   7   0   6        0.55       -0.38      1.92 o 
   8   0   6       39.62       48.73      6.32 o 
   9   0   6       13.48       16.61      4.32 o 
  -9   1   6       12.35       16.79      4.93 o 
  -8   1   6        1.88        1.71      3.02 o 
  -7   1   6      211.86      230.28     11.83 o 
  -6   1   6      209.89      202.04      9.37 o 
  -5   1   6      283.50      278.76      8.04 o 
  -4   1   6      353.12      362.15      6.75 o 
  -3   1   6      142.72      139.81     15.16 o 
  -2   1   6      132.96      139.79      3.65 o 
  -1   1   6       21.04       24.05      2.24 o 
   0   1   6       56.28       71.97      2.70 o 
   1   1   6      138.45      152.86      6.03 o 
   2   1   6       65.07       60.65      2.50 o 
   3   1   6       31.70       44.14      2.56 o 
   4   1   6        0.16        1.85      2.12 o 
   5   1   6      295.52      315.67      7.71 o 
   6   1   6        6.89        6.27      2.02 o 
   7   1   6       32.73       34.84      5.03 o 
   8   1   6       50.67       65.52      6.92 o 
   9   1   6        1.75        3.84      2.74 o 
  -8   2   6        0.41       -1.80      2.67 o 
  -7   2   6        0.46       -2.38      2.38 o 
  -6   2   6      291.27      306.04      9.13 o 
  -5   2   6       15.91       16.54      2.05 o 
  -4   2   6        0.45        0.87      1.15 o 
  -3   2   6        5.87        8.23      1.40 o 
  -2   2   6       84.05       99.62      3.06 o 
  -1   2   6      250.87      241.87     10.44 o 
   0   2   6      449.54      436.34      7.18 o 
   1   2   6        0.69        3.13      1.94 o 
   2   2   6      207.20      214.31      8.82 o 
   3   2   6        0.01        0.25      1.80 o 
   4   2   6       40.20       44.59      4.96 o 
   5   2   6       14.18        9.46      2.97 o 
   6   2   6        3.11        7.24      2.83 o 
   7   2   6      152.17      162.34      9.41 o 
   8   2   6       16.98       22.91      4.89 o 
   9   2   6        1.51        7.08      3.31 o 
  -8   3   6       27.48       34.11      6.10 o 
  -7   3   6       30.91       34.93      5.55 o 
  -6   3   6       12.48       13.43      5.13 o 
  -5   3   6      241.99      236.84      7.48 o 
  -4   3   6        0.39       -0.15      0.69 o 
  -3   3   6        3.61        6.50      1.38 o 
  -2   3   6       45.11       52.78      2.42 o 
  -1   3   6      130.11      119.17      4.64 o 
   0   3   6       80.31       74.75      5.97 o 
   1   3   6       17.05       20.17      3.20 o 
   2   3   6        0.95        0.18      1.76 o 
   3   3   6       47.04       39.80      4.68 o 
   4   3   6       16.26       18.92      3.79 o 
   5   3   6      111.70       89.99      7.06 o 
   6   3   6       44.83       37.86      5.23 o 
   7   3   6       25.11       20.58      4.43 o 
   8   3   6        5.69        8.70      3.50 o 
   9   3   6       19.31       18.48      4.66 o 
  -8   4   6        5.03        3.54      3.36 o 
  -7   4   6       10.01       11.51      3.95 o 
  -6   4   6       52.13       53.17      3.39 o 
  -5   4   6      205.79      194.38      5.55 o 
  -4   4   6        0.37       -0.64      1.19 o 
  -3   4   6       85.83       82.47      3.31 o 
  -2   4   6      333.04      346.52      6.38 o 
  -1   4   6       42.39       59.63      3.49 o 
   0   4   6        4.38        8.62      2.17 o 
   1   4   6      408.40      369.94     11.70 o 
   2   4   6        4.75        3.02      2.42 o 
   3   4   6       15.12       29.40      4.14 o 
   4   4   6        5.02        7.65      3.29 o 
   5   4   6        0.81       -0.32      2.38 o 
   6   4   6       24.41       25.13      4.68 o 
   7   4   6        1.12        5.48      3.38 o 
   8   4   6       13.01        7.70      3.66 o 
   9   4   6        9.08        3.27      2.90 o 
  -7   5   6        6.76        7.50      2.57 o 
  -6   5   6        0.00       -1.61      3.47 o 
  -5   5   6       35.50       39.75      5.49 o 
  -4   5   6      216.01      228.52      5.83 o 
  -3   5   6        6.81        6.35      2.03 o 
  -2   5   6       91.97      101.63      4.74 o 
  -1   5   6       32.98       31.42      3.32 o 
   0   5   6       15.25       17.23      4.87 o 
   1   5   6       44.49       43.70      3.22 o 
   2   5   6       10.91        7.42      2.83 o 
   3   5   6        9.79        6.63      3.04 o 
   4   5   6       36.92       30.13      4.57 o 
   5   5   6        3.86       14.19      3.95 o 
   6   5   6        0.37        1.92      2.97 o 
   7   5   6       17.98       22.00      4.82 o 
   8   5   6       10.65        5.60      3.77 o 
   9   5   6        1.60       -1.55      2.99 o 
  -7   6   6       17.34       28.15      5.44 o 
  -6   6   6        0.61        3.02      3.08 o 
  -5   6   6        2.09        5.60      3.04 o 
  -4   6   6        3.31        2.12      2.67 o 
  -3   6   6        3.91        5.46      2.65 o 
  -2   6   6        0.50        0.26      1.74 o 
  -1   6   6       39.96       32.64      4.02 o 
   0   6   6      133.82      149.07      5.67 o 
   1   6   6       12.41       14.44      2.39 o 
   2   6   6      213.83      206.61      6.76 o 
   3   6   6      230.95      200.79      9.53 o 
   4   6   6      490.04      459.49     15.51 o 
   5   6   6       14.43       12.22      3.68 o 
   6   6   6        3.82        4.82      3.15 o 
   7   6   6        1.57        0.82      2.92 o 
   8   6   6        0.47        4.68      3.84 o 
   9   6   6        0.29       -0.16      3.40 o 
  -6   7   6        0.55       -0.69      3.04 o 
  -5   7   6       31.02       38.72      6.47 o 
  -4   7   6       13.90       13.48      4.00 o 
  -3   7   6      122.72      122.95      8.38 o 
  -2   7   6       65.88       65.50      6.56 o 
  -1   7   6       10.25       18.66      4.25 o 
   0   7   6        4.28        6.32      2.43 o 
   1   7   6       29.09       36.17      6.40 o 
   2   7   6        7.93       11.90      4.49 o 
   3   7   6       87.88       91.66      6.83 o 
   4   7   6       20.34       24.10      4.59 o 
   5   7   6       66.56       43.29      5.67 o 
   6   7   6       10.97       12.25      3.82 o 
   7   7   6        0.02       -2.33      2.33 o 
   8   7   6        6.62        7.40      4.16 o 
  -5   8   6       15.01       14.83      4.59 o 
  -4   8   6        2.56        7.95      3.79 o 
  -3   8   6       13.07        8.50      3.77 o 
  -2   8   6       70.88       60.91      6.74 o 
  -1   8   6       44.30       46.97      6.15 o 
   0   8   6        0.00        2.88      2.49 o 
   1   8   6        1.23        0.48      2.22 o 
   2   8   6        4.01        5.25      2.23 o 
   3   8   6        0.70        1.46      1.81 o 
   4   8   6       30.39       24.35      4.55 o 
   5   8   6       10.62        3.11      3.15 o 
   6   8   6        0.31       -0.89      2.74 o 
   7   8   6        0.37        2.28      3.15 o 
  -4   9   6       12.40        3.15      3.04 o 
  -3   9   6        2.68        0.64      2.40 o 
  -2   9   6        0.00       -0.37      2.35 o 
  -1   9   6       75.06       85.26      8.18 o 
   0   9   6        6.73        8.02      3.45 o 
   1   9   6       25.02       25.45      5.21 o 
   2   9   6        7.17        5.23      3.36 o 
   3   9   6        0.24        1.28      2.76 o 
   4   9   6       37.74       25.47      5.37 o 
   5   9   6        0.69        5.07      3.56 o 
   6   9   6        1.88        0.05      3.29 o 
   7   9   6        0.52        1.80      3.59 o 
  -3  10   6        1.81       -2.19      2.35 o 
  -2  10   6        0.24        2.95      3.24 o 
  -1  10   6        5.72       12.27      4.23 o 
   0  10   6        3.75       -1.83      2.17 o 
   1  10   6       32.97       26.91      5.73 o 
   2  10   6        4.45        3.93      3.59 o 
   3  10   6       14.43        5.76      3.93 o 
   4  10   6        0.83        2.01      3.20 o 
   5  10   6        4.87        5.03      3.77 o 
   6  10   6        0.77        3.06      3.24 o 
  -1  11   6        1.82        1.83      2.83 o 
   0  11   6        0.55        2.51      3.24 o 
   1  11   6        7.30       10.81      4.48 o 
   2  11   6        5.04        2.74      3.59 o 
   3  11   6        2.11        0.34      3.31 o 
   4  11   6        0.13       -0.57      3.24 o 
  -3 -10   7        8.20        9.07      4.16 o 
  -2 -10   7        0.55        4.11      3.68 o 
  -1 -10   7       63.86       63.69      8.02 o 
   0 -10   7       52.07       55.38      7.68 o 
   1 -10   7       43.77       68.67      8.29 o 
   2 -10   7        5.52        4.66      4.09 o 
  -5  -9   7       36.41       35.98      6.67 o 
  -4  -9   7        1.56        0.85      3.13 o 
  -3  -9   7       47.72       40.55      6.37 o 
  -2  -9   7      195.96      199.92     11.83 o 
  -1  -9   7       42.33       39.34      6.24 o 
   0  -9   7        7.65        5.39      3.75 o 
   1  -9   7       31.22       30.84      5.94 o 
   2  -9   7        0.18       -2.81      2.88 o 
   3  -9   7       42.18       50.01      7.40 o 
   4  -9   7        7.49        2.19      3.50 o 
  -6  -8   7       64.07       50.88      7.31 o 
  -5  -8   7        0.93        1.21      3.47 o 
  -4  -8   7        7.40        1.05      2.74 o 
  -3  -8   7       26.59       30.16      5.62 o 
  -2  -8   7        9.81       15.38      4.68 o 
  -1  -8   7      216.15      214.54     11.47 o 
   0  -8   7       88.19       93.07      8.02 o 
   1  -8   7        8.27        9.46      3.86 o 
   2  -8   7        3.82        0.41      2.86 o 
   3  -8   7       26.38       31.82      6.01 o 
   4  -8   7       14.76       17.13      4.75 o 
   5  -8   7       71.13       68.40      8.04 o 
  -7  -7   7        3.26        8.00      3.45 o 
  -6  -7   7       77.39       71.87      7.77 o 
  -5  -7   7        6.32       -0.25      2.92 o 
  -4  -7   7       36.13       48.80      4.25 o 
  -3  -7   7       11.65       13.74      2.50 o 
  -2  -7   7      144.00      134.77      5.87 o 
  -1  -7   7        0.91        0.53      2.44 o 
   0  -7   7       18.58       16.01      4.11 o 
   1  -7   7       20.56       19.65      4.55 o 
   2  -7   7        0.55        1.67      2.72 o 
   3  -7   7        1.09        6.42      3.47 o 
   4  -7   7        9.92       12.43      4.55 o 
   5  -7   7       22.49       36.28      6.26 o 
   6  -7   7        0.14       -1.99      3.13 o 
  -7  -6   7        2.89        0.78      2.63 o 
  -6  -6   7       67.83       60.34      7.06 o 
  -5  -6   7       57.49       55.30      8.59 o 
  -4  -6   7      108.82      105.53      5.43 o 
  -3  -6   7        0.37        4.48      2.24 o 
  -2  -6   7       60.04       60.00      4.12 o 
  -1  -6   7       26.46       29.69      3.10 o 
   0  -6   7      479.42      490.99     10.90 o 
   1  -6   7      586.41      608.44     18.57 o 
   2  -6   7       83.46       96.45      7.33 o 
   3  -6   7       73.03       75.37      6.99 o 
   4  -6   7       51.54       52.70      6.17 o 
   5  -6   7       60.37       80.10      7.79 o 
   6  -6   7        9.41       16.08      4.61 o 
   7  -6   7        1.01       -0.57      3.27 o 
  -8  -5   7        7.10        8.20      3.70 o 
  -7  -5   7        5.41       10.71      3.50 o 
  -6  -5   7       36.76       39.84      5.78 o 
  -5  -5   7       13.23       11.59      2.58 o 
  -4  -5   7      112.06      103.14      5.32 o 
  -3  -5   7      537.62      502.51     11.53 o 
  -2  -5   7       63.97       53.68      3.86 o 
  -1  -5   7       14.24       15.33      2.46 o 
   0  -5   7      591.02      599.76     11.95 o 
   1  -5   7      739.46      729.39     19.78 o 
   2  -5   7       55.90       61.78      3.85 o 
   3  -5   7      144.44      134.33      5.52 o 
   4  -5   7        0.26        1.80      2.58 o 
   5  -5   7      107.39      109.22      8.32 o 
   6  -5   7        8.43       10.23      4.00 o 
   7  -5   7        7.46        5.92      3.75 o 
  -8  -4   7        8.22       10.58      3.77 o 
  -7  -4   7       10.10        7.97      3.13 o 
  -6  -4   7       48.06       52.62      4.35 o 
  -5  -4   7        0.02        1.26      2.32 o 
  -4  -4   7      627.36      623.65     13.36 o 
  -3  -4   7      120.59      130.79      5.50 o 
  -2  -4   7        1.28       -1.36      1.36 o 
  -1  -4   7       34.73       35.47      3.04 o 
   0  -4   7      135.20      137.01      5.20 o 
   1  -4   7       46.36       49.89      5.71 o 
   2  -4   7        0.09       -1.48      1.48 o 
   3  -4   7        0.71        0.55      1.38 o 
   4  -4   7        6.25        3.70      2.59 o 
   5  -4   7       12.31       19.26      4.32 o 
   6  -4   7       35.50       40.98      5.71 o 
   7  -4   7       14.69       11.86      4.25 o 
   8  -4   7        6.12        9.23      4.20 o 
  -8  -3   7       70.87       59.79      7.20 o 
  -7  -3   7       22.32       11.38      3.63 o 
  -6  -3   7        5.45        6.39      2.07 o 
  -5  -3   7       14.17       15.59      3.23 o 
  -4  -3   7       20.42       24.29      2.96 o 
  -3  -3   7      485.13      452.99     10.31 o 
  -2  -3   7        0.50        0.43      1.32 o 
  -1  -3   7      140.26      130.38      4.88 o 
   0  -3   7      498.17      493.63      9.99 o 
   1  -3   7      359.78      362.47     18.32 o 
   2  -3   7       80.41       85.34      6.28 o 
   3  -3   7       74.28       83.18      4.13 o 
   4  -3   7        4.89        1.50      1.64 o 
   5  -3   7       99.20      105.50      5.04 o 
   6  -3   7        1.08        3.95      1.78 o 
   7  -3   7        1.03        2.57      1.85 o 
   8  -3   7       23.46       23.94      5.30 o 
  -8  -2   7       31.02       34.95      5.94 o 
  -7  -2   7       16.01       20.84      4.50 o 
  -6  -2   7        6.02        2.99      2.12 o 
  -5  -2   7      387.77      361.02     13.31 o 
  -4  -2   7      367.06      371.59      9.56 o 
  -3  -2   7       32.57       34.75      3.10 o 
  -2  -2   7       87.40       83.91      4.03 o 
  -1  -2   7       39.85       43.08      3.00 o 
   0  -2   7        2.89        1.44      1.31 o 
   1  -2   7        3.91       10.17      2.75 o 
   2  -2   7       19.40       21.19      2.37 o 
   3  -2   7       17.22       11.89      2.12 o 
   4  -2   7       41.40       36.12      3.17 o 
   5  -2   7        6.88        2.88      2.22 o 
   6  -2   7       14.74       24.83      3.66 o 
   7  -2   7        1.34        4.23      4.29 o 
   8  -2   7        0.06       -0.23      2.25 o 
  -8  -1   7       10.63       15.58      4.25 o 
  -7  -1   7        1.67       -1.58      1.94 o 
  -6  -1   7       68.66       66.83      4.82 o 
  -5  -1   7     1365.77     1351.77     27.35 o 
  -4  -1   7       43.76       34.76      3.30 o 
  -3  -1   7       69.98       71.76      4.03 o 
  -2  -1   7      265.67      262.31      9.31 o 
  -1  -1   7       18.53       16.22      2.42 o 
   0  -1   7      225.86      231.92      6.04 o 
   1  -1   7      351.86      374.01      7.86 o 
   2  -1   7      224.40      214.75      5.82 o 
   3  -1   7      484.35      485.50      9.75 o 
   4  -1   7       12.42       10.42      3.87 o 
   5  -1   7        3.82        7.93      2.06 o 
   6  -1   7        0.92        3.49      2.11 o 
   7  -1   7       52.42       61.07      4.40 o 
   8  -1   7       28.78       27.51      5.16 o 
   9  -1   7       26.43       16.06      4.36 o 
  -8   0   7       28.35       31.69      5.71 o 
  -7   0   7       12.09        8.57      3.36 o 
  -6   0   7       23.32       27.95      3.58 o 
  -5   0   7      555.01      573.78     12.82 o 
  -4   0   7      296.81      303.57      8.31 o 
  -3   0   7        1.73       -0.27      0.87 o 
  -2   0   7      139.03      114.13      4.42 o 
  -1   0   7       97.97      113.27      5.76 o 
   0   0   7      192.20      202.24      5.33 o 
   1   0   7       96.03       98.68      3.56 o 
   2   0   7        3.68        6.58      2.51 o 
   3   0   7       84.21       92.37      3.87 o 
   4   0   7       77.97       86.51      4.09 o 
   5   0   7       60.76       57.53      5.80 o 
   6   0   7        5.77        9.85      3.18 o 
   7   0   7       16.73       17.52      4.11 o 
   8   0   7        5.96        5.03      3.11 o 
   9   0   7       75.85       77.24      7.86 o 
  -8   1   7       31.74       36.71      6.19 o 
  -7   1   7       23.71       28.81      5.16 o 
  -6   1   7      325.63      320.47     10.92 o 
  -5   1   7      111.03      111.83      5.42 o 
  -4   1   7      342.93      337.97     12.30 o 
  -3   1   7       90.46      106.93      4.75 o 
  -2   1   7      194.18      182.09      6.95 o 
  -1   1   7       33.10       32.92      3.22 o 
   0   1   7      259.57      261.08      5.75 o 
   1   1   7        3.10       -1.46      1.78 o 
   2   1   7      184.13      202.41      8.86 o 
   3   1   7      106.94      140.23      7.88 o 
   4   1   7       87.49       91.27      6.56 o 
   5   1   7       32.36       29.65      4.84 o 
   6   1   7        0.00       -1.64      1.64 o 
   7   1   7       68.44       72.24      7.04 o 
   8   1   7       15.33       21.25      4.73 o 
   9   1   7       13.08       13.34      4.18 o 
  -8   2   7        3.97        5.83      3.91 o 
  -7   2   7       37.74       43.61      6.10 o 
  -6   2   7       47.26       54.52     10.67 o 
  -5   2   7        5.83        9.91      2.80 o 
  -4   2   7       17.98       18.92      2.59 o 
  -3   2   7       22.88       24.57      2.01 o 
  -2   2   7      357.23      350.64      6.30 o 
  -1   2   7      615.22      677.80     15.77 o 
   0   2   7       48.98       48.41      4.93 o 
   1   2   7       34.03       31.78      4.14 o 
   2   2   7       11.14       13.75      3.34 o 
   3   2   7      232.75      247.35     10.76 o 
   4   2   7       20.50       24.90      4.34 o 
   5   2   7       10.62       12.52      3.47 o 
   6   2   7       31.74       26.18      4.68 o 
   7   2   7       12.29       18.55      4.25 o 
   8   2   7        1.35        2.24      2.65 o 
   9   2   7        1.45       -0.87      2.03 o 
  -8   3   7       94.29      113.25      9.32 o 
  -7   3   7      167.51      144.70      9.80 o 
  -6   3   7       20.55       25.26      3.47 o 
  -5   3   7        3.01        1.94      1.67 o 
  -4   3   7        5.90        9.14      2.35 o 
  -3   3   7       20.04       17.59      2.49 o 
  -2   3   7        0.05       -0.29      0.93 o 
  -1   3   7       37.07       34.79      2.89 o 
   0   3   7       42.92       46.23      4.21 o 
   1   3   7       94.00       84.89      6.03 o 
   2   3   7      122.69      107.65      7.13 o 
   3   3   7       14.42       16.01      3.84 o 
   4   3   7       51.56       66.87      6.24 o 
   5   3   7        0.41        1.33      2.72 o 
   6   3   7        0.01        0.43      2.24 o 
   7   3   7       30.22       23.14      4.73 o 
   8   3   7        0.11        0.82      1.96 o 
   9   3   7       16.49       18.07      4.64 o 
  -7   4   7        2.63        0.23      2.92 o 
  -6   4   7        5.20        8.70      2.57 o 
  -5   4   7       22.24       27.65      3.30 o 
  -4   4   7       95.50       97.17      4.99 o 
  -3   4   7       46.34       44.06      3.58 o 
  -2   4   7      283.01      299.99     10.29 o 
  -1   4   7       10.89       11.68      2.29 o 
   0   4   7       81.43       86.06      4.32 o 
   1   4   7        0.58        1.14      2.31 o 
   2   4   7       13.49       12.91      3.59 o 
   3   4   7       12.43       19.88      4.11 o 
   4   4   7      295.35      331.37     13.20 o 
   5   4   7       57.37       45.21      5.78 o 
   6   4   7       99.90      104.31      7.93 o 
   7   4   7        2.12        7.97      3.79 o 
   8   4   7        8.70       10.78      4.61 o 
   9   4   7        3.09        5.35      3.20 o 
  -6   5   7        4.70        5.03      3.15 o 
  -5   5   7       68.65       62.12      6.60 o 
  -4   5   7        1.45        1.79      1.82 o 
  -3   5   7        0.02       -0.10      1.72 o 
  -2   5   7       91.70       97.02      4.99 o 
  -1   5   7        0.08        0.14      1.52 o 
   0   5   7      117.58      107.00      4.96 o 
   1   5   7       42.22       45.68      3.52 o 
   2   5   7       36.35       42.04      5.03 o 
   3   5   7        7.81       14.55      4.02 o 
   4   5   7       50.92       42.54      5.67 o 
   5   5   7      181.47      147.63      9.23 o 
   6   5   7      135.69      118.02      8.64 o 
   7   5   7       16.67       24.15      5.19 o 
   8   5   7        2.36       -2.15      2.90 o 
  -6   6   7       43.24       36.60      6.17 o 
  -5   6   7        5.62        4.48      3.59 o 
  -4   6   7       28.56       31.37      5.07 o 
  -3   6   7       10.23        7.61      3.27 o 
  -2   6   7       29.54       34.03      3.47 o 
  -1   6   7       26.56       26.63      3.15 o 
   0   6   7     1097.91     1074.10     18.38 o 
   1   6   7       76.21       72.17      4.32 o 
   2   6   7       22.10       26.10      3.47 o 
   3   6   7       49.57       65.34      6.51 o 
   4   6   7       31.88       35.11      5.25 o 
   5   6   7       11.76       15.31      4.25 o 
   6   6   7        1.10       -0.80      2.67 o 
   7   6   7        0.14        5.48      3.56 o 
   8   6   7        0.27        3.18      3.77 o 
  -6   7   7       12.67       24.31      5.53 o 
  -5   7   7        0.89        0.00      3.18 o 
  -4   7   7       10.40        9.14      3.75 o 
  -3   7   7       23.76       27.28      5.07 o 
  -2   7   7        2.82        1.71      2.35 o 
  -1   7   7       15.37       22.75      4.48 o 
   0   7   7       29.03       31.17      3.39 o 
   1   7   7       10.56       11.47      2.51 o 
   2   7   7      159.11      161.98      8.80 o 
   3   7   7       33.67       34.98      5.16 o 
   4   7   7       13.27       21.34      4.50 o 
   5   7   7       17.86        9.18      3.70 o 
   6   7   7       21.89       21.36      4.93 o 
   7   7   7        1.06       -2.90      2.90 o 
   8   7   7        1.06        2.19      3.68 o 
  -5   8   7        0.01       -2.81      2.81 o 
  -4   8   7       18.54       19.19      4.93 o 
  -3   8   7       19.12       13.59      4.32 o 
  -2   8   7       26.52       30.25      5.37 o 
  -1   8   7        0.20       -2.24      2.24 o 
   0   8   7       24.52       23.99      4.96 o 
   1   8   7       16.54       15.28      4.29 o 
   2   8   7       20.29       15.20      2.76 o 
   3   8   7        6.16        1.78      1.74 o 
   4   8   7        9.36        1.74      3.02 o 
   5   8   7        7.38        9.44      4.04 o 
   6   8   7        0.01        0.48      3.08 o 
   7   8   7        0.04       -2.86      2.86 o 
  -3   9   7       24.32       24.44      5.30 o 
  -2   9   7       47.86       63.17      7.72 o 
  -1   9   7        3.88        0.91      2.86 o 
   0   9   7        3.55        6.63      3.27 o 
   1   9   7        1.74       -2.08      2.51 o 
   2   9   7        2.80       -1.90      1.90 o 
   3   9   7        4.75       -0.14      3.04 o 
   4   9   7        0.88       -0.85      2.70 o 
   5   9   7        6.05        1.74      3.22 o 
   6   9   7        1.40        1.90      3.68 o 
  -2  10   7       49.58       49.12      7.38 o 
  -1  10   7        4.28        5.03      3.70 o 
   0  10   7       11.45       17.48      4.80 o 
   1  10   7        0.12        0.43      2.42 o 
   2  10   7        5.06        4.59      3.45 o 
   3  10   7       17.59       13.16      5.05 o 
   4  10   7        6.47        5.44      3.72 o 
   5  10   7        2.69       -1.64      3.18 o 
  -3  -9   8       67.00       79.46      8.57 o 
  -2  -9   8        3.08        6.12      3.61 o 
  -1  -9   8       11.76        8.32      4.23 o 
   0  -9   8       33.99       22.75      5.53 o 
   1  -9   8       89.07      108.93      9.66 o 
   2  -9   8        4.82        0.75      3.72 o 
  -5  -8   8        0.16        1.01      3.20 o 
  -4  -8   8       38.39       40.82      4.27 o 
  -3  -8   8       40.13       41.08      6.24 o 
  -2  -8   8        7.17        0.46      2.90 o 
  -1  -8   8       56.31       48.55      6.65 o 
   0  -8   8        5.52        1.39      3.24 o 
   1  -8   8        2.14        8.02      3.68 o 
   2  -8   8       24.40       34.77      6.21 o 
   3  -8   8        9.39       19.19      5.30 o 
   4  -8   8        0.30        2.10      3.75 o 
  -6  -7   8       18.71       32.53      6.15 o 
  -5  -7   8       48.03       40.80      6.53 o 
  -4  -7   8       53.66       54.23      4.57 o 
  -3  -7   8      148.77      147.03     11.10 o 
  -2  -7   8       19.91       20.89      4.06 o 
  -1  -7   8       22.09       16.22      4.45 o 
   0  -7   8       13.96        6.26      3.45 o 
   1  -7   8        0.01        1.96      2.88 o 
   2  -7   8        0.34        0.41      3.20 o 
   3  -7   8        7.47       10.30      4.36 o 
   4  -7   8        0.23       -2.60      2.60 o 
   5  -7   8        1.70        4.36      3.77 o 
  -6  -6   8        2.03        9.98      3.72 o 
  -5  -6   8        1.44       -0.31      2.02 o 
  -4  -6   8        4.54        5.16      5.28 o 
  -3  -6   8       32.70       33.81      3.66 o 
  -2  -6   8       50.46       61.17      4.32 o 
  -1  -6   8      495.12      503.36     11.65 o 
   0  -6   8       22.70       25.01      3.01 o 
   1  -6   8       19.93       18.94      4.39 o 
   2  -6   8       77.09       70.91      6.81 o 
   3  -6   8      132.20      140.34      9.28 o 
   4  -6   8        0.43        2.99      3.36 o 
   5  -6   8       21.03       18.50      4.98 o 
   6  -6   8        1.94        6.53      3.91 o 
  -7  -5   8       26.95       31.05      5.71 o 
  -6  -5   8       51.02       58.99      4.94 o 
  -5  -5   8      125.83      133.16     13.67 o 
  -4  -5   8       12.88       17.37      2.92 o 
  -3  -5   8       69.73       84.41      5.44 o 
  -2  -5   8       68.11       74.29      4.46 o 
  -1  -5   8       38.40       38.15      5.09 o 
   0  -5   8      650.50      636.16     16.38 o 
   1  -5   8      557.54      530.88     11.55 o 
   2  -5   8       59.99       66.08      4.12 o 
   3  -5   8       19.42       34.68      5.14 o 
   4  -5   8        8.06       13.55      4.09 o 
   5  -5   8       91.79       87.64      7.81 o 
   6  -5   8       14.01       10.85      4.23 o 
   7  -5   8        2.30       -0.18      2.92 o 
  -7  -4   8       19.08       24.67      5.00 o 
  -6  -4   8        1.81        5.66      2.50 o 
  -5  -4   8       15.48       11.50      4.61 o 
  -4  -4   8      297.24      271.15      8.67 o 
  -3  -4   8       42.59       42.80      3.79 o 
  -2  -4   8       27.10       30.78      3.36 o 
  -1  -4   8      412.62      398.88      9.68 o 
   0  -4   8        1.19        0.19      1.50 o 
   1  -4   8        3.99        3.32      2.25 o 
   2  -4   8       88.71       87.29      8.29 o 
   3  -4   8       36.26       47.36      3.72 o 
   4  -4   8       26.95       30.21      6.24 o 
   5  -4   8       11.17       22.08      5.05 o 
   6  -4   8       17.07       15.88      4.29 o 
   7  -4   8        3.48        4.84      3.61 o 
  -7  -3   8       10.11        9.48      3.68 o 
  -6  -3   8      162.41      156.14      6.88 o 
  -5  -3   8      104.33       93.78      5.15 o 
  -4  -3   8      167.23      155.30      6.29 o 
  -3  -3   8      290.06      261.98      7.93 o 
  -2  -3   8      196.60      199.01      6.67 o 
  -1  -3   8      186.85      192.24      6.33 o 
   0  -3   8        0.20        0.51      1.48 o 
   1  -3   8        0.09       -1.06      1.77 o 
   2  -3   8        0.96        0.10      1.57 o 
   3  -3   8        3.29       11.38      3.62 o 
   4  -3   8        0.00       -0.07      1.57 o 
   5  -3   8       22.72       26.73      5.44 o 
   6  -3   8        1.53        2.83      1.81 o 
   7  -3   8       12.35       17.46      3.09 o 
  -8  -2   8        5.93        8.25      3.50 o 
  -7  -2   8        1.54        1.24      1.94 o 
  -6  -2   8        1.71        2.97      2.02 o 
  -5  -2   8      156.91      150.96      6.43 o 
  -4  -2   8      110.79      121.83      5.58 o 
  -3  -2   8      151.52      157.79      6.01 o 
  -2  -2   8       42.28       48.18      3.55 o 
  -1  -2   8        7.24        7.54      1.95 o 
   0  -2   8       27.92       32.89      4.10 o 
   1  -2   8       79.48       76.67      8.67 o 
   2  -2   8      121.62      126.73      4.97 o 
   3  -2   8      101.01      105.02      4.75 o 
   4  -2   8       18.61       25.27      2.97 o 
   5  -2   8       75.04       83.97      5.99 o 
   6  -2   8        0.89       -1.33      2.10 o 
   7  -2   8       15.08       14.00      3.84 o 
   8  -2   8        3.25        5.19      3.15 o 
  -8  -1   8       15.44       16.88      4.07 o 
  -7  -1   8       51.55       61.08      5.99 o 
  -6  -1   8        0.08        0.84      5.39 o 
  -5  -1   8       10.33       14.09      2.75 o 
  -4  -1   8        0.10       -0.07      1.74 o 
  -3  -1   8      193.02      188.97      6.45 o 
  -2  -1   8       39.04       39.89      3.82 o 
  -1  -1   8       42.79       46.06      3.20 o 
   0  -1   8        4.87        5.06      1.64 o 
   1  -1   8      299.22      289.43      7.10 o 
   2  -1   8        0.13       -0.42      1.30 o 
   3  -1   8       12.58        9.94      3.20 o 
   4  -1   8      179.49      168.39      9.00 o 
   5  -1   8        7.52        7.74      3.08 o 
   6  -1   8        1.02       -1.83      1.83 o 
   7  -1   8        0.00        5.14      2.92 o 
   8  -1   8        0.40        0.43      2.76 o 
  -8   0   8       10.87       14.26      4.04 o 
  -7   0   8       18.47       17.72      3.32 o 
  -6   0   8      321.05      303.16      9.59 o 
  -5   0   8        0.54       -0.06      1.66 o 
  -4   0   8      276.83      282.63     10.06 o 
  -3   0   8      260.28      249.50      7.42 o 
  -2   0   8       78.52       82.04      4.08 o 
  -1   0   8        0.15       -0.20      1.37 o 
   0   0   8      132.98      143.15      7.88 o 
   1   0   8      121.64      111.78      7.04 o 
   2   0   8        8.43       13.09      3.61 o 
   3   0   8       11.76       14.92      3.59 o 
   4   0   8       11.16       12.86      3.66 o 
   5   0   8        0.05        0.66      2.08 o 
   6   0   8       19.17       24.76      4.59 o 
   7   0   8       38.10       41.10      5.83 o 
   8   0   8       33.30       35.62      5.76 o 
  -7   1   8        0.29        4.55      2.34 o 
  -6   1   8       95.90       85.02      5.28 o 
  -5   1   8        0.76        1.30      1.61 o 
  -4   1   8      171.67      168.75     10.89 o 
  -3   1   8       95.51      100.44      4.95 o 
  -2   1   8      100.30      112.93      7.58 o 
  -1   1   8       13.54       13.46      2.01 o 
   0   1   8      475.05      474.27     15.15 o 
   1   1   8      373.25      356.16     13.00 o 
   2   1   8       72.89       70.64      6.10 o 
   3   1   8       20.04       17.57      4.00 o 
   4   1   8      165.99      166.32      9.18 o 
   5   1   8       23.56       28.76      4.89 o 
   6   1   8       26.77       22.55      4.61 o 
   7   1   8        3.81        2.44      2.56 o 
   8   1   8        9.14        3.75      2.99 o 
  -7   2   8        1.02        4.68      3.29 o 
  -6   2   8        4.25        5.86      2.65 o 
  -5   2   8       70.81       68.33      7.26 o 
  -4   2   8      444.24      479.96     16.75 o 
  -3   2   8       48.43       56.91      6.15 o 
  -2   2   8       96.69       97.54      4.50 o 
  -1   2   8        9.64       10.20      2.59 o 
   0   2   8       45.74       47.29      5.19 o 
   1   2   8       30.62       24.67      4.23 o 
   2   2   8        1.95        3.61      2.76 o 
   3   2   8       20.56       11.15      3.84 o 
   4   2   8       93.16       84.28      7.15 o 
   5   2   8       34.13       30.38      5.05 o 
   6   2   8      107.20      100.22      7.97 o 
   7   2   8       73.52       73.88      7.49 o 
   8   2   8       28.72       22.80      5.12 o 
  -7   3   8        7.07        7.74      4.34 o 
  -6   3   8        0.02        6.44      3.75 o 
  -5   3   8       48.53       60.61      6.85 o 
  -4   3   8        0.76       -0.57      2.83 o 
  -3   3   8      245.97      252.57      7.68 o 
  -2   3   8        0.54        1.03      1.63 o 
  -1   3   8       62.11       53.08      8.70 o 
   0   3   8       10.12       10.27      2.19 o 
   1   3   8      386.48      375.56     13.39 o 
   2   3   8       64.98       74.50      6.33 o 
   3   3   8        3.29        3.98      3.06 o 
   4   3   8        6.65        8.38      3.68 o 
   5   3   8       43.51       46.81      6.12 o 
   6   3   8      151.62      149.48      9.57 o 
   7   3   8       11.93       17.11      4.52 o 
   8   3   8        7.61        0.64      2.60 o 
  -6   4   8       11.00       13.48      4.41 o 
  -5   4   8        1.05        2.17      2.97 o 
  -4   4   8       18.28       14.69      4.29 o 
  -3   4   8       10.00       14.30      2.71 o 
  -2   4   8       36.09       35.58      3.41 o 
  -1   4   8       37.93       37.37      3.37 o 
   0   4   8        0.33        1.40      1.60 o 
   1   4   8      180.04      185.12      9.53 o 
   2   4   8       66.28       44.16      5.35 o 
   3   4   8       31.22       31.53      5.07 o 
   4   4   8        9.81       13.96      4.20 o 
   5   4   8       15.14       12.79      4.20 o 
   6   4   8       12.66        1.99      3.22 o 
   7   4   8        7.87       10.28      4.29 o 
   8   4   8        2.45       -0.39      3.15 o 
  -4   5   8       44.24       46.74      4.09 o 
  -3   5   8        3.23        2.42      1.84 o 
  -2   5   8       11.42       13.55      3.13 o 
  -1   5   8        0.31       -1.14      1.44 o 
   0   5   8        5.19        5.65      2.03 o 
   1   5   8      133.61      117.61      5.47 o 
   2   5   8       61.11       49.37      5.67 o 
   3   5   8        6.86        2.65      2.74 o 
   4   5   8        9.86       11.19      3.91 o 
   5   5   8        1.92       -1.90      2.58 o 
   6   5   8        0.28        0.89      3.27 o 
   7   5   8        7.97       10.97      4.48 o 
   8   5   8        0.41       -0.80      3.18 o 
  -5   6   8       29.98       32.42      5.76 o 
  -4   6   8       53.98       47.72      6.03 o 
  -3   6   8       15.34       12.38      3.77 o 
  -2   6   8       26.02       30.56      3.54 o 
  -1   6   8       64.00       75.99      8.53 o 
   0   6   8       11.47        9.97      2.42 o 
   1   6   8       68.59       86.86      6.85 o 
   2   6   8        0.82       -0.90      1.88 o 
   3   6   8       19.61       19.42      4.55 o 
   4   6   8       44.47       56.91      6.56 o 
   5   6   8       28.21       29.56      5.55 o 
   6   6   8        9.99        4.27      3.56 o 
   7   6   8        0.62        1.28      3.59 o 
  -5   7   8        1.76       -2.72      2.72 o 
  -4   7   8        0.33       -1.30      2.63 o 
  -3   7   8       37.55       48.00      6.33 o 
  -2   7   8       15.43       24.01      4.89 o 
  -1   7   8      233.59      203.74     11.01 o 
   0   7   8        0.20        1.80      2.64 o 
   1   7   8        1.77        0.72      1.67 o 
   2   7   8        0.52       -0.69      1.56 o 
   3   7   8       16.57       16.54      4.18 o 
   4   7   8       13.62        5.94      3.47 o 
   5   7   8       13.96        7.52      3.75 o 
   6   7   8        1.01       -0.96      2.67 o 
   7   7   8        4.27        5.62      4.11 o 
  -4   8   8        3.33        3.77      3.50 o 
  -3   8   8        1.37        0.05      2.67 o 
  -2   8   8       21.74       32.46      5.87 o 
  -1   8   8      221.94      214.61     12.06 o 
   0   8   8       11.32       11.08      3.77 o 
   1   8   8       22.04       20.86      4.57 o 
   2   8   8       16.42       14.10      2.79 o 
   3   8   8        3.98        3.35      2.04 o 
   4   8   8        4.19       -0.75      2.74 o 
   5   8   8       12.45        2.60      3.31 o 
   6   8   8        9.86       10.69      4.25 o 
  -2   9   8        0.68        4.20      3.52 o 
  -1   9   8       11.80       12.91      4.16 o 
   0   9   8       10.36        7.45      3.56 o 
   1   9   8        4.26        1.78      2.99 o 
   2   9   8        5.98        9.69      3.93 o 
   3   9   8        1.28       -0.64      2.10 o 
   4   9   8        1.61        0.64      2.01 o 
   5   9   8        1.81       -0.55      3.15 o 
   0  10   8        6.59        7.86      4.02 o 
   1  10   8        5.00        8.52      4.14 o 
   2  10   8        4.64        8.38      3.75 o 
   3  10   8        0.07        2.83      3.04 o 
  -3  -8   9        3.37       -0.78      2.60 o 
  -2  -8   9        1.25       -2.28      2.99 o 
  -1  -8   9       37.08       36.30      6.42 o 
   0  -8   9        6.48        5.87      3.91 o 
   1  -8   9        8.65       10.55      4.45 o 
   2  -8   9       38.55       49.41      7.01 o 
   3  -8   9        0.02        0.11      3.54 o 
  -5  -7   9        5.59        6.49      3.36 o 
  -4  -7   9        0.72       -0.60      4.25 o 
  -3  -7   9       29.25       28.88      4.71 o 
  -2  -7   9       23.29       24.18      5.06 o 
  -1  -7   9       17.64       20.79      5.03 o 
   0  -7   9      408.92      412.48     16.63 o 
   1  -7   9        1.72       -0.46      2.79 o 
   2  -7   9       63.05       76.08      7.81 o 
   3  -7   9        0.41        0.82      3.27 o 
   4  -7   9        9.89       18.28      5.16 o 
  -5  -6   9       91.94      107.47      7.87 o 
  -4  -6   9       51.78       52.09      4.57 o 
  -3  -6   9       23.26       25.51      5.48 o 
  -2  -6   9      159.57      162.06      6.78 o 
  -1  -6   9        4.18        6.42      2.16 o 
   0  -6   9        3.04        1.19      1.60 o 
   1  -6   9        0.77        0.53      2.63 o 
   2  -6   9        5.66        3.11      3.24 o 
   3  -6   9        4.93        9.16      4.02 o 
   4  -6   9        8.57        7.42      3.77 o 
   5  -6   9        1.55        1.80      3.61 o 
  -6  -5   9       43.23       37.29      4.25 o 
  -5  -5   9       10.27       10.58      3.61 o 
  -4  -5   9      134.47      124.35      6.49 o 
  -3  -5   9        1.26       -0.46      1.57 o 
  -2  -5   9      151.78      152.04      6.36 o 
  -1  -5   9        0.11       -1.53      1.53 o 
   0  -5   9       28.54       34.83      3.46 o 
   1  -5   9        2.61        2.06      1.72 o 
   2  -5   9       12.41       15.93      2.71 o 
   3  -5   9        2.09        1.51      1.72 o 
   4  -5   9        8.46       10.12      4.09 o 
   5  -5   9        2.76        5.85      3.88 o 
   6  -5   9       37.28       63.44      7.47 o 
  -6  -4   9        0.26       -0.30      1.53 o 
  -5  -4   9       16.98       16.60      2.91 o 
  -4  -4   9       19.22       27.03      3.53 o 
  -3  -4   9      120.75      125.80      5.92 o 
  -2  -4   9      632.19      612.46     13.15 o 
  -1  -4   9       17.97       20.85      2.84 o 
   0  -4   9        3.92        5.42      2.04 o 
   1  -4   9        8.65        7.98      2.15 o 
   2  -4   9      202.69      220.23      7.28 o 
   3  -4   9       21.67       16.96      2.79 o 
   4  -4   9        5.23        9.25      2.39 o 
   5  -4   9       50.96       51.50      5.28 o 
  -7  -3   9       72.93       70.47      5.60 o 
  -6  -3   9       29.76       29.31      3.85 o 
  -5  -3   9       33.22       29.41      3.62 o 
  -4  -3   9        0.03        2.34      1.64 o 
  -3  -3   9      153.43      151.91     10.19 o 
  -2  -3   9        1.09        0.91      1.71 o 
  -1  -3   9        7.66        6.73      1.99 o 
   0  -3   9       27.91       27.14      2.93 o 
   1  -3   9      257.70      275.66      7.85 o 
   2  -3   9      173.68      178.89      6.41 o 
   3  -3   9        0.01        2.86      1.70 o 
   4  -3   9       67.01       56.95      5.96 o 
   5  -3   9       67.29       78.11      6.79 o 
   6  -3   9        9.87       13.59      3.66 o 
   7  -3   9        0.12        1.83      2.33 o 
  -7  -2   9        2.12        3.15      2.32 o 
  -6  -2   9        0.03        1.30      2.36 o 
  -5  -2   9        0.56        0.05      2.78 o 
  -4  -2   9       40.87       43.29      6.27 o 
  -3  -2   9       15.26       18.56      4.19 o 
  -2  -2   9       26.87       28.04      3.01 o 
  -1  -2   9        1.29        0.45      1.92 o 
   0  -2   9       39.98       37.57      3.21 o 
   1  -2   9      111.69      124.65      7.95 o 
   2  -2   9       36.77       43.04      5.30 o 
   3  -2   9        0.74        0.98      2.26 o 
   4  -2   9       16.77       25.45      4.39 o 
   5  -2   9       39.34       55.65      6.08 o 
   6  -2   9       28.75       31.98      5.44 o 
   7  -2   9        5.20        4.04      2.83 o 
  -7  -1   9       97.32       99.04      6.39 o 
  -6  -1   9       67.37       76.19      5.43 o 
  -5  -1   9        9.49        9.87      5.51 o 
  -4  -1   9      171.71      166.53      6.62 o 
  -3  -1   9      177.09       98.74      6.19 o 
  -2  -1   9       64.70       67.68      4.12 o 
  -1  -1   9       39.52       34.57      4.89 o 
   0  -1   9       16.46       18.03      3.88 o 
   1  -1   9      100.59       97.32      6.97 o 
   2  -1   9        0.43        2.92      2.58 o 
   3  -1   9        0.79        5.05      2.76 o 
   4  -1   9       20.14       18.57      3.98 o 
   5  -1   9       53.95       52.66      5.99 o 
   6  -1   9       30.72       25.18      4.91 o 
   7  -1   9        0.38        0.82      2.28 o 
  -7   0   9       11.09       18.39      3.58 o 
  -6   0   9        1.77       -1.62      1.62 o 
  -5   0   9        9.74       12.74      2.72 o 
  -4   0   9      110.47       97.05      7.90 o 
  -3   0   9        6.18        7.88      3.54 o 
  -2   0   9      177.44      177.78      9.71 o 
  -1   0   9      118.05      106.14      7.54 o 
   0   0   9      281.02      264.55     11.35 o 
   1   0   9       12.13       15.92      3.70 o 
   2   0   9       45.88       55.17      5.94 o 
   3   0   9       21.99       26.14      4.68 o 
   4   0   9       35.29       25.86      4.66 o 
   5   0   9       53.51       54.87      6.31 o 
   6   0   9        0.05       -0.07      2.17 o 
   7   0   9       20.89       17.13      4.43 o 
   8   0   9        0.42        2.24      2.90 o 
  -7   1   9        6.27        8.45      4.29 o 
  -6   1   9        0.26       -2.17      2.58 o 
  -5   1   9       17.27       20.68      5.21 o 
  -4   1   9       15.14       11.24      4.09 o 
  -3   1   9       30.78       31.76      5.37 o 
  -2   1   9      206.77      187.72     10.17 o 
  -1   1   9        1.10       -2.40      2.49 o 
   0   1   9       44.61       46.79      5.55 o 
   1   1   9        1.04        0.69      2.74 o 
   2   1   9        0.30        1.48      2.40 o 
   3   1   9       55.49       72.56      6.63 o 
   4   1   9       75.20       80.74      7.33 o 
   5   1   9        7.32        8.91      3.52 o 
   6   1   9       11.20       12.57      3.77 o 
   7   1   9        0.00       -1.87      2.06 o 
   8   1   9       49.54       51.38      7.13 o 
  -6   2   9        2.40       -0.82      3.06 o 
  -5   2   9       12.93       19.72      5.14 o 
  -4   2   9       15.56       16.24      4.52 o 
  -3   2   9      133.64      143.68      9.44 o 
  -2   2   9        8.34        8.45      3.82 o 
  -1   2   9       32.76       28.49      4.93 o 
   0   2   9       19.46       16.52      2.48 o 
   1   2   9       10.46        9.91      3.54 o 
   2   2   9       49.20       53.05      6.24 o 
   3   2   9      252.78      284.86     12.61 o 
   4   2   9       41.82       44.18      5.83 o 
   5   2   9       44.10       45.30      6.12 o 
   6   2   9       51.03       64.72      7.33 o 
   7   2   9        0.02       -1.96      2.12 o 
   8   2   9        3.85        8.54      3.88 o 
  -6   3   9        4.87       -0.02      3.31 o 
  -5   3   9       53.25       65.43      7.38 o 
  -4   3   9      101.26      109.34      8.54 o 
  -3   3   9       18.16       20.65      4.75 o 
  -2   3   9        4.73        6.49      3.34 o 
  -1   3   9      149.57      150.67      8.96 o 
   0   3   9      141.68      133.13      5.56 o 
   1   3   9       55.93       52.66      6.10 o 
   2   3   9        1.08        7.29      3.27 o 
   3   3   9      244.27      226.63     11.19 o 
   4   3   9        9.13       11.99      3.86 o 
   5   3   9       17.95       20.45      5.05 o 
   6   3   9       21.54       17.32      4.57 o 
   7   3   9        0.14        3.88      2.99 o 
   8   3   9        2.89        2.44      3.02 o 
  -6   4   9        5.58       -0.57      3.50 o 
  -5   4   9       62.23       66.85      7.52 o 
  -4   4   9        5.91       -2.72      2.72 o 
  -3   4   9        0.02        0.59      3.11 o 
  -2   4   9       82.07       73.12      4.54 o 
  -1   4   9       19.45       18.76      2.86 o 
   0   4   9        9.40       11.58      2.44 o 
   1   4   9        6.50        4.63      2.02 o 
   2   4   9        5.64        8.84      3.61 o 
   3   4   9      101.61       95.84      7.58 o 
   4   4   9       80.57       79.71      7.79 o 
   5   4   9       37.73       36.19      6.19 o 
   6   4   9       10.07        7.86      4.11 o 
   7   4   9        3.19        4.04      3.72 o 
  -4   5   9        8.54        6.72      3.91 o 
  -3   5   9       18.12       22.92      3.34 o 
  -2   5   9      123.41      130.15      6.15 o 
  -1   5   9       91.18       93.82      5.08 o 
   0   5   9      100.10       97.26      5.23 o 
   1   5   9      131.24      134.44      6.05 o 
   2   5   9       10.60        9.64      3.77 o 
   3   5   9       35.09       36.10      5.48 o 
   4   5   9        2.30        4.20      3.54 o 
   5   5   9        3.51        2.33      3.38 o 
   6   5   9        5.03        4.61      4.00 o 
   7   5   9        0.06        6.60      4.16 o 
  -4   6   9        7.56        4.75      3.13 o 
  -3   6   9        0.55        1.35      2.42 o 
  -2   6   9       16.71       11.83      4.93 o 
  -1   6   9        2.86        8.58      2.30 o 
   0   6   9       23.55       23.44      4.48 o 
   1   6   9      141.22      130.30      6.12 o 
   2   6   9       14.00       11.93      2.62 o 
   3   6   9        6.75        5.39      3.38 o 
   4   6   9        5.55       10.71      4.34 o 
   5   6   9       19.47       20.20      5.32 o 
   6   6   9       17.50       18.50      5.07 o 
   7   6   9        4.86        1.62      3.56 o 
  -4   7   9        2.39        2.08      3.18 o 
  -3   7   9        1.40       -0.27      2.70 o 
  -2   7   9        6.82       14.53      4.34 o 
  -1   7   9        4.23        2.01      2.42 o 
   0   7   9        2.48        1.67      2.03 o 
   1   7   9       61.81       66.44      4.83 o 
   2   7   9        5.93        4.25      3.87 o 
   3   7   9       12.48        8.21      2.41 o 
   4   7   9        1.70       -2.54      2.74 o 
   5   7   9       20.45       19.62      5.07 o 
   6   7   9        1.24        2.33      3.86 o 
  -2   8   9        4.70        6.74      3.34 o 
  -1   8   9        1.57        1.76      2.79 o 
   0   8   9        6.76        4.64      3.34 o 
   1   8   9       17.68       14.44      4.25 o 
   2   8   9        3.64        1.92      2.01 o 
   3   8   9        0.74        2.92      3.00 o 
   4   8   9        5.77        5.20      3.26 o 
   5   8   9        3.53        5.41      3.82 o 
  -1   9   9        3.31        1.48      3.22 o 
   0   9   9        1.16       -0.80      2.15 o 
   1   9   9        6.13        6.15      3.52 o 
   2   9   9        0.05       -0.98      2.22 o 
   3   9   9       17.62       14.71      4.29 o 
  -3  -7  10      109.45      123.64      6.55 o 
  -2  -7  10      149.75      166.26      7.36 o 
  -1  -7  10       40.80       43.41      6.51 o 
   0  -7  10       56.41       61.84      7.22 o 
   1  -7  10        0.00        1.14      3.11 o 
   2  -7  10       11.21       15.79      4.75 o 
  -4  -6  10        2.28        0.77      2.02 o 
  -3  -6  10        0.01       -1.42      1.42 o 
  -2  -6  10       10.04       15.91      3.00 o 
  -1  -6  10       24.15       20.00      4.59 o 
   0  -6  10        0.67        2.56      1.76 o 
   1  -6  10        0.54       -0.11      3.06 o 
   2  -6  10        3.21        5.67      3.75 o 
   3  -6  10        0.01       -1.10      3.02 o 
   4  -6  10        4.86        4.39      3.59 o 
  -5  -5  10        1.94        2.26      2.70 o 
  -4  -5  10       43.05       41.48     16.60 o 
  -3  -5  10       19.98       22.98      9.20 o 
  -2  -5  10        3.03        4.25      2.02 o 
  -1  -5  10       12.88       16.64      4.28 o 
   0  -5  10       39.48       46.63      4.40 o 
   1  -5  10       32.64       37.23      3.80 o 
   2  -5  10        2.86        1.89      1.92 o 
   3  -5  10        0.11       -0.07      2.90 o 
  -5  -4  10        3.66        8.29      3.23 o 
  -4  -4  10      233.45      238.19      8.71 o 
  -3  -4  10       61.65       58.21      4.74 o 
  -2  -4  10        0.38        0.49      1.61 o 
  -1  -4  10        4.90        0.05      3.00 o 
   0  -4  10       57.82       68.55      4.61 o 
   1  -4  10       10.08       11.92      3.10 o 
   2  -4  10      159.89      146.76      8.91 o 
   3  -4  10       88.08       83.61      7.24 o 
   4  -4  10       47.09       38.91      5.55 o 
   5  -4  10        0.03        0.53      2.47 o 
  -6  -3  10       12.86       19.03      3.29 o 
  -5  -3  10        2.43        8.17      2.29 o 
  -4  -3  10        6.84        3.66      1.71 o 
  -3  -3  10       79.58       65.92      4.72 o 
  -2  -3  10       17.25       17.01      2.96 o 
  -1  -3  10        7.59        9.96      3.38 o 
   0  -3  10       32.37       49.71      5.85 o 
   1  -3  10        1.74        1.60      2.65 o 
   2  -3  10      252.76      239.74     11.47 o 
   3  -3  10       63.69       66.48      6.60 o 
   4  -3  10        6.31        5.25      2.86 o 
   5  -3  10       10.66        8.54      3.59 o 
   6  -3  10       51.84       55.86      6.56 o 
  -6  -2  10        5.48        7.25      2.84 o 
  -5  -2  10       16.16       16.24      2.91 o 
  -4  -2  10       44.54       45.62      6.33 o 
  -3  -2  10        0.06       -1.35      2.28 o 
  -2  -2  10       85.27       74.45      7.10 o 
  -1  -2  10      194.14      197.48     10.60 o 
   0  -2  10       38.63       29.54      4.84 o 
   1  -2  10       51.90       45.42      5.73 o 
   2  -2  10        2.54        5.25      2.76 o 
   3  -2  10       32.42       38.86      5.41 o 
   4  -2  10       26.39       21.89      4.55 o 
   5  -2  10        0.96        2.79      2.67 o 
   6  -2  10        3.96       -1.01      2.35 o 
  -6  -1  10       18.39       12.98      4.93 o 
  -5  -1  10       31.44       47.31      7.01 o 
  -4  -1  10       77.67       83.52      8.20 o 
  -3  -1  10       14.34       14.51      4.04 o 
  -2  -1  10        3.90        2.90      2.56 o 
  -1  -1  10        5.94        5.48      3.15 o 
   0  -1  10      198.52      179.91      9.82 o 
   1  -1  10        0.13       -0.59      2.26 o 
   2  -1  10       49.61       52.84      6.05 o 
   3  -1  10       25.11       23.12      4.66 o 
   4  -1  10       79.14       96.02      7.52 o 
   5  -1  10       11.12       12.82      4.02 o 
   6  -1  10        0.27        2.49      2.79 o 
   7  -1  10        3.14        6.56      3.50 o 
  -6   0  10        6.87        5.85      4.04 o 
  -5   0  10        0.20        2.17      3.34 o 
  -4   0  10       19.74       15.58      4.68 o 
  -3   0  10       23.43       31.64      5.62 o 
  -2   0  10       75.13       75.09      7.17 o 
  -1   0  10        0.44        0.85      2.28 o 
   0   0  10        4.50        5.28      2.83 o 
   1   0  10       13.74       12.06      3.70 o 
   2   0  10        1.12       -0.46      2.10 o 
   3   0  10        3.14        4.57      2.88 o 
   4   0  10       86.37       91.61      7.38 o 
   5   0  10       25.88       21.02      4.55 o 
   6   0  10        0.31       -1.78      2.58 o 
   7   0  10       15.08       10.74      4.00 o 
  -6   1  10        3.08        0.34      3.54 o 
  -5   1  10        2.78        4.14      3.63 o 
  -4   1  10       17.09       15.42      4.73 o 
  -3   1  10       14.29       10.99      4.20 o 
  -2   1  10        3.94        9.71      3.70 o 
  -1   1  10       26.29       32.17      5.37 o 
   0   1  10       44.62       45.23      5.78 o 
   1   1  10       30.53       31.39      5.30 o 
   2   1  10      177.20      173.12      9.89 o 
   3   1  10       26.06       15.10      4.16 o 
   4   1  10       89.57       73.52      7.15 o 
   5   1  10        0.72       -1.42      2.28 o 
   6   1  10       15.16       14.05      4.20 o 
   7   1  10       17.27       23.87      5.46 o 
  -5   2  10       33.97       42.40      6.74 o 
  -4   2  10        0.92        0.57      3.15 o 
  -3   2  10        4.88        3.13      3.36 o 
  -2   2  10      343.41      333.96     14.23 o 
  -1   2  10      290.51      290.39     13.07 o 
   0   2  10        8.14        6.60      3.38 o 
   1   2  10       18.43       18.76      4.59 o 
   2   2  10       49.78       51.81      6.51 o 
   3   2  10        6.12        7.58      3.93 o 
   4   2  10       68.24       62.85      6.95 o 
   5   2  10        5.71        4.75      2.92 o 
   6   2  10        1.85        1.69      2.72 o 
   7   2  10        2.27        5.19      3.50 o 
  -5   3  10        9.42       12.11      4.64 o 
  -4   3  10       48.22       48.39      6.72 o 
  -3   3  10      221.59      204.54     11.63 o 
  -2   3  10        2.28        4.48      3.79 o 
  -1   3  10        5.19        6.31      3.61 o 
   0   3  10        0.93        4.36      1.74 o 
   1   3  10        5.57        0.18      3.06 o 
   2   3  10       41.24       58.48      6.67 o 
   3   3  10       66.66       64.33      7.01 o 
   4   3  10       20.24       20.08      4.98 o 
   5   3  10        0.01       -2.65      2.65 o 
   6   3  10        2.31       -2.15      2.22 o 
   7   3  10        3.76        0.21      2.90 o 
  -5   4  10       10.79       14.19      4.96 o 
  -4   4  10        0.07       -2.10      3.06 o 
  -3   4  10        4.78        3.56      3.91 o 
  -2   4  10       60.08       74.61      7.47 o 
  -1   4  10        0.06        0.21      2.66 o 
   0   4  10       53.30       57.66      4.31 o 
   1   4  10       33.50       28.97      3.35 o 
   2   4  10      134.17      148.31      9.85 o 
   3   4  10       20.85       18.16      4.66 o 
   4   4  10        1.04       -2.19      2.72 o 
   5   4  10        4.40        8.43      4.09 o 
   6   4  10        0.51        1.92      3.72 o 
  -4   5  10       13.64        5.48      3.95 o 
  -3   5  10       14.72       21.34      5.25 o 
  -2   5  10        8.25        4.50      3.50 o 
  -1   5  10        0.05        1.86      2.03 o 
   0   5  10       18.47       15.66      2.93 o 
   1   5  10       20.30       23.72      3.29 o 
   2   5  10       23.19       24.86      5.30 o 
   3   5  10        0.24       -2.35      2.35 o 
   4   5  10       14.69       17.82      4.96 o 
   5   5  10        2.57        1.78      3.34 o 
   6   5  10        5.48        2.33      3.91 o 
  -2   6  10        0.92        1.35      2.05 o 
  -1   6  10        0.78        0.37      1.76 o 
   0   6  10        0.23        1.47      1.91 o 
   1   6  10        0.00        1.01      1.70 o 
   2   6  10        3.08        1.75      2.23 o 
   3   6  10        0.03       -1.78      2.86 o 
   4   6  10        3.87        8.02      3.88 o 
   5   6  10        4.80        6.79      3.95 o 
  -2   7  10        7.11        6.51      3.40 o 
  -1   7  10        0.15       -0.85      2.31 o 
   0   7  10       30.29       32.12      3.93 o 
   1   7  10        0.13       -1.18      1.76 o 
   2   7  10        6.23        6.69      2.44 o 
   3   7  10        0.91        2.98      2.19 o 
   4   7  10       16.44       15.92      4.55 o 
   0   8  10       15.05       13.84      4.34 o 
   1   8  10        1.96        6.05      3.36 o 
   2   8  10        4.05        4.62      2.52 o 
   3   8  10       17.84       23.76      8.49 o 
  -2  -6  11        5.21        4.08      2.02 o 
  -1  -6  11        9.96        6.43      2.36 o 
   0  -6  11        2.33        6.14      2.30 o 
  -3  -5  11       42.29       52.00      4.87 o 
  -2  -5  11       30.26       37.60      4.13 o 
  -1  -5  11      102.61      116.42      9.00 o 
   0  -5  11       65.29       73.24      7.31 o 
   1  -5  11        0.36       -0.71      2.42 o 
   2  -5  11        0.78        5.05      2.81 o 
  -4  -4  11        5.02        9.78      3.91 o 
  -3  -4  11        8.56       13.07      4.04 o 
  -2  -4  11       12.61       12.82      4.14 o 
  -1  -4  11        3.79       -0.43      2.47 o 
   0  -4  11        6.16        5.23      3.11 o 
   1  -4  11       37.17       51.54      6.21 o 
   2  -4  11       10.66        7.86      3.54 o 
   3  -4  11       17.11       22.66      4.77 o 
   4  -4  11        0.43       -1.48      2.24 o 
  -4  -3  11        4.74        7.29      3.45 o 
  -3  -3  11        9.33        8.73      3.66 o 
  -2  -3  11       18.58       31.44      5.80 o 
  -1  -3  11        5.50        6.51      3.15 o 
   0  -3  11       19.17       17.50      4.27 o 
   1  -3  11        0.10        1.33      2.65 o 
   2  -3  11      186.36      186.12     10.74 o 
   3  -3  11       45.32       39.16      5.87 o 
   4  -3  11        2.29        0.73      2.95 o 
   5  -3  11        1.09        4.36      3.04 o 
  -5  -2  11       41.76       53.85      7.47 o 
  -4  -2  11        0.01        2.26      2.65 o 
  -3  -2  11        0.71        2.38      2.76 o 
  -2  -2  11        6.73        9.07      3.52 o 
  -1  -2  11       56.40       61.04      6.90 o 
   0  -2  11        4.43        0.66      2.56 o 
   1  -2  11        1.60        5.94      3.04 o 
   2  -2  11       34.75       36.80      5.76 o 
   3  -2  11      109.80      135.52      9.41 o 
   4  -2  11       23.91       13.46      4.25 o 
   5  -2  11       17.39       15.81      4.57 o 
  -5  -1  11        0.07        1.19      3.50 o 
  -4  -1  11       17.38       18.05      5.23 o 
  -3  -1  11       12.33       14.19      4.25 o 
  -2  -1  11        2.31        5.73      3.13 o 
  -1  -1  11       31.04       43.27      6.10 o 
   0  -1  11        9.75       10.71      3.40 o 
   1  -1  11       28.50       35.32      5.57 o 
   2  -1  11       52.87       50.88      6.37 o 
   3  -1  11       10.32       11.88      4.02 o 
   4  -1  11        2.44        2.08      2.90 o 
   5  -1  11       20.65       19.58      4.89 o 
  -5   0  11       12.51       19.51      5.73 o 
  -4   0  11       31.84       32.19      6.19 o 
  -3   0  11        3.07        0.43      3.13 o 
  -2   0  11       22.73       24.56      5.21 o 
  -1   0  11       56.41       43.79      6.24 o 
   0   0  11        0.09        0.11      2.10 o 
   1   0  11       13.38       11.90      3.61 o 
   2   0  11       10.64       13.25      3.77 o 
   3   0  11       13.68       15.85      4.11 o 
   4   0  11        0.44        3.22      2.72 o 
   5   0  11        0.23       10.92      3.86 o 
   6   0  11       23.04       14.19      4.52 o 
  -5   1  11       22.08       28.12      6.21 o 
  -4   1  11        1.60       -0.21      3.08 o 
  -3   1  11        0.00       -1.64      2.81 o 
  -2   1  11        0.04        2.70      3.27 o 
  -1   1  11       84.11       87.04      8.09 o 
   0   1  11       59.80       60.81      6.99 o 
   1   1  11       97.81       94.97      8.20 o 
   2   1  11       11.79        4.43      2.95 o 
   3   1  11       13.87       14.92      4.16 o 
   4   1  11        8.82        9.30      3.54 o 
   5   1  11        7.51       13.30      4.02 o 
   6   1  11       16.17       30.48      5.92 o 
  -4   2  11        6.95        6.12      4.29 o 
  -3   2  11        2.62        6.37      3.95 o 
  -2   2  11        7.82        6.40      3.59 o 
  -1   2  11        9.07        8.09      3.98 o 
   0   2  11        7.41        6.17      3.59 o 
   1   2  11       53.94       47.88      6.56 o 
   2   2  11       48.85       56.63      7.06 o 
   3   2  11        3.90        7.54      3.77 o 
   4   2  11       12.58        6.69      3.43 o 
   5   2  11       27.09       29.13      5.67 o 
   6   2  11        7.79        1.19      3.02 o 
  -4   3  11        5.29        8.84      4.23 o 
  -3   3  11       95.98       93.67      8.96 o 
  -2   3  11       23.34       20.10      5.19 o 
  -1   3  11       15.67       15.15      4.55 o 
   0   3  11       21.36       17.96      4.68 o 
   1   3  11       21.58       19.24      5.00 o 
   2   3  11        1.36       -2.76      2.76 o 
   3   3  11        3.49       -0.62      3.08 o 
   4   3  11        1.50       -1.78      2.72 o 
   5   3  11        1.09        0.21      3.29 o 
   6   3  11        0.02       -2.24      2.24 o 
  -3   4  11       48.89       68.01      8.00 o 
  -2   4  11        0.01        1.12      3.47 o 
  -1   4  11        0.75        0.34      3.06 o 
   0   4  11        0.16        1.55      3.43 o 
   1   4  11        6.25        4.39      2.05 o 
   2   4  11        5.75        7.42      3.79 o 
   3   4  11        0.07       -1.87      3.27 o 
   4   4  11        1.71       -1.21      3.11 o 
   5   4  11       15.36       16.56      5.09 o 
  -3   5  11        1.56        6.31      4.14 o 
  -2   5  11        8.03       10.49      4.11 o 
  -1   5  11        0.78        1.55      3.40 o 
   0   5  11        3.46        6.97      2.27 o 
   1   5  11        0.21       -0.72      1.70 o 
   2   5  11        8.46        1.96      1.96 o 
   3   5  11        0.20        6.58      3.91 o 
   4   5  11        2.68        6.65      3.84 o 
   5   5  11        0.24       -1.53      3.11 o 
  -1   6  11        0.00        0.33      1.87 o 
   0   6  11       12.77       11.54      2.91 o 
   1   6  11        1.73       -0.42      1.82 o 
   2   6  11        4.01        2.71      2.25 o 
   3   6  11        0.18        4.64      3.63 o 
   4   6  11        8.01        0.62      3.72 o 
   1   7  11        2.97        0.50      2.08 o 
   2   7  11        1.31        7.95      3.50 o 
  -1  -4  12        3.00        5.51      3.24 o 
   0  -4  12       18.14       20.86      4.96 o 
   1  -4  12        1.62        5.25      3.24 o 
  -2  -3  12       18.71       14.26      4.50 o 
  -1  -3  12       22.24       23.87      5.41 o 
   0  -3  12        0.35        5.07      3.11 o 
   1  -3  12        0.16       -1.21      2.40 o 
   2  -3  12        6.54        7.31      3.40 o 
   3  -3  12        7.36        6.15      3.66 o 
  -3  -2  12        6.25        4.84      3.27 o 
  -2  -2  12        7.97       10.14      3.77 o 
  -1  -2  12       10.83        6.88      3.22 o 
   0  -2  12        0.48        3.88      3.08 o 
   1  -2  12      169.80      167.11     10.60 o 
   2  -2  12       55.25       51.91      6.97 o 
   3  -2  12        9.68       15.08      4.45 o 
  -3  -1  12        5.14        6.31      3.31 o 
  -2  -1  12       12.92        2.92      3.06 o 
  -1  -1  12       31.21       32.58      5.87 o 
   0  -1  12        9.86        8.25      3.47 o 
   1  -1  12      106.86       89.85      8.48 o 
   2  -1  12       92.53       99.58      9.02 o 
   3  -1  12       93.58       97.55      8.77 o 
   4  -1  12       15.04        9.02      4.11 o 
  -3   0  12        0.39        2.83      3.70 o 
  -2   0  12        0.00        2.40      3.56 o 
  -1   0  12        4.74        3.88      3.29 o 
   0   0  12       19.77       24.17      5.21 o 
   1   0  12       26.45       16.77      4.43 o 
   2   0  12        0.37       -1.80      2.33 o 
   3   0  12        1.96        7.68      3.70 o 
   4   0  12        1.13        0.98      2.44 o 
  -3   1  12       36.39       47.54      7.42 o 
  -2   1  12       10.76       10.81      4.41 o 
  -1   1  12       21.14       33.65      6.28 o 
   0   1  12        3.64       -0.02      2.88 o 
   1   1  12        0.04       -0.64      2.72 o 
   2   1  12        7.13       -0.11      2.40 o 
   3   1  12       12.17       10.81      3.95 o 
   4   1  12        0.23       -0.41      2.67 o 
  -2   2  12        2.63       -0.66      3.40 o 
  -1   2  12        7.66        5.76      3.86 o 
   0   2  12        1.07        8.41      4.18 o 
   1   2  12        5.36        9.57      4.41 o 
   2   2  12        7.78        1.76      3.36 o 
   3   2  12        9.89        8.96      4.39 o 
   4   2  12        7.60       12.41      4.36 o 
  -2   3  12        0.01        4.50      4.00 o 
  -1   3  12       17.22        8.77      4.16 o 
   0   3  12        2.38        0.39      3.61 o 
   1   3  12       11.76       19.60      5.16 o 
   2   3  12        6.25        0.07      3.34 o 
   3   3  12       19.37       16.24      5.30 o 
   4   3  12        0.11        0.43      3.72 o 
  -1   4  12       24.46       31.55      6.33 o 
   0   4  12       11.71        5.87      3.98 o 
   1   4  12        1.46        0.94      3.93 o 
   2   4  12        1.54        4.02      3.68 o 
   3   4  12        0.80       -2.72      3.54 o 
   1   5  12        4.37       10.55      4.66 o 
   2   5  12       13.76       17.71      4.02 o 
                                                 
